# Supplementary material for: Ribosome profiling reveals differences in global translational vs transcriptional gene expression changes during early Candida albicans biofilm formation
Source: Microbiol Spectr. 2025 Jan 28;13(3):e02195-24. doi: 10.1128/spectrum.02195-24 (PMC11878023; doi:10.1128/spectrum.02195-24)
Supplement: Data S1 — C. albicans biofilm Ribo-seq and RNA-seq data. [file spectrum.02195-24-s0001.xlsx]

## Sheet: Complete Dataset
DATASET S1 Translational efficiency (TE) and RNA differential gene expression (DE) data for C. albicans cells grown under biofilm vs. planktonic conditions. Gene annotations are from the Candida Genome Database (http://www.candidagenome.org).
Gene ID	log2(uORF TE fold change) biofilm vs. planktonic	p value (uORF TE ) biofilm vs. planktonic	log2 (gene TE fold change) biofilm vs. planktonic	p value (gene TE ) biofilm vs. planktonic	log2 (uORF Ribo DE fold change) biofilm vs. planktonic	p value (uORF Ribo DE ) biofilm vs. planktonic	padj value (uORF Ribo DE ) biofilm vs. planktonic	log2 (gene Ribo DE fold change) biofilm vs. planktonic	p value (gene Ribo DE ) biofilm vs. planktonic	padj value (gene Ribo DE ) biofilm vs. planktonic	log2 (uORF RNA DE fold change) biofilm vs. planktonic	p value (uORF RNA DE ) biofilm vs. planktonic	padj value (uORF RNA DE ) biofilm vs. planktonic	log2 (gene RNA DE fold change) biofilm vs. planktonic	p value (gene RNA DE ) biofilm vs. planktonic	padj value (gene RNA DE ) biofilm vs. planktonic	Gene name	Gene Description	S. cerevisiae ortholog	orf19 #	Gene Ribo planktonic average TPM	uORF Ribo planktonic average TPM	Gene RNA planktonic average TPM	uORF RNA planktonic average TPM	Gene Ribo biofilm average TPM	uORF Ribo biofilm average TPM	Gene RNA biofilm average TPM	uORF RNA biofilm average TPM
C2_06060C			8.55788					4.74584						-3.90902	0.0656448			Ortholog of Candida albicans WO-1 : CAWG_04349		orf19.4115,orf19.11596	0.25795		7.13381		10.1169		0.264666
C1_09910C			7.2734					0.6713	0.564859	0.76205				-6.75938				Protein with a dual-specificity phosphatase domain; Hap43-induced gene		orf19.4857,orf19.12320	23.069		18202.2		27.5817		125.424
C4_00010W			7.20761	0.00335122				1.99754	0.344431					-5.28906	0.000128486		TLO9	Member of a family of telomere-proximal genes of unknown function; Hap43p-repressed gene		orf19.362,orf19.7994	1.71918		21.76		5.21032		0.482267
CR_07820W			6.69798					2.16706	0.215074					-4.7136				Protein with monooxygenase domains; flow model biofilm induced		orf19.3711,orf19.11196	1.50932		238.878		4.22707		6.2557
C3_06190C			6.63466					2.28738	0.149597					-4.45782			ALS6	ALS family protein; expression in S. cerevisiae confers adhesion to gelatin; macrophage-induced gene; N-terminal adhesion domain; ALS family includes cell-surface glycoproteins, some with adhesin function		orf19.7414	0.479944		229.455		1.53387		8.7036
CR_08740W			6.62083					1.34354	0.727113					-5.30941	0.0182883			Protein of unknown function		orf19.6450,orf19.13808	0		4.90638		0.238566		0
C4_04910C			6.58566					2.35805	0.18063					-4.27738			SPC34	Subunit of the Dam1 (DASH) complex, which acts in chromosome segregation by coupling kinetochores to spindle microtubules		orf19.3788,orf19.11268	2.72381		167.108		9.1045		10.22
C1_02510W	1.61944	0.259613	6.49671		1.59321	0.188839		-2.23899			0.240814	0.807076		-8.75625				Putative v-SNARE of the endoplasmic reticulum membrane; possibly an essential gene, disruptants not obtained by UAU1 method	BOS1	orf19.2940,orf19.10457	19.0564	0	3107.54	51.4315	3.11534	122.914	7.27227	55.2307
C5_04220W			6.04264					5.6341						-0.419176	0.852513		MRV5	Planktonic growth-induced gene		orf19.3905,orf19.11386	0.532854		0.188214		21.3517		0.120117
C4_01160W			5.99261	0.00717244				4.43671	0.0141557					-1.55459	0.309225		CRD2	Metallothionein; for adaptation to growth in high copper; basal transcription is cadmium-repressed; Ssn6 regulated; complements copper sensitivity of an S. cerevisiae cup1 mutant; regulated by Sef1, Sfu1, and Hap43; Spider biofilm induced		orf19.4674.1,orf19.12144.1	0.896541		20.109		19.1279		7.41717
CR_07970C			5.9571					-0.110579	0.977419					-6.11837				Dubious open reading frame		orf19.599,orf19.8232	0		16.4857		0		0
C7_02430C	0.0168137	0.992821	5.87984		-0.424658	0.735969		-0.110579	0.977419		0.0345755	0.982975		-6.04203				Ortholog of C. dubliniensis CD36 : Cd36_83910, Candida tropicalis MYA-3404 : CTRG_05087 and Candida albicans WO-1 : CAWG_00654		orf19.6465	0	2.2057	4.12598	0	0	0	0	0
CR_10000C			5.80107	0.00280951				3.49032	0.0150916					-2.26031	0.0480241			Ortholog of S. pombe atl1 alkyltransferase-like protein; mutants are viable; Spider biofilm induced		orf19.7576	6.33033		75.4526		50.0021		17.851
C1_03770W	1.42618	0.320212	5.75445	0.0898684	1.69313	0.164927		3.24491	0.333316		0.461895	0.596465		-2.55521	0.238675		SKO1	bZIP transcription factor; involved in cell wall damage response; represses the yeast-to-hypha transition; mutants are caspofungin sensitive; induced by osmotic stress via Hog1; induced by Mnl1 under weak acid stress	SKO1	orf19.1032,orf19.8634	0	0	63.7705	58.6219	75.9456	48.8039	2.35226	78.2017
CR_06790C	-1.23271	0.432933	5.66998	0.00204712	1.13369	0.325858		6.21204	3.37617e-07	2.18765e-05	2.52778	0.0145786	0.202334	0.550967	0.6794			Predicted membrane transporter, member of the anion:cation symporter (ACS) family, major facilitator superfamily (MFS); Gcn4p-regulated; flucytosine induced; ketoconazole-repressed; oxidative stress-induced via Cap1p		orf19.1855,orf19.9413	0.227042	7.98776	3.72016	21.8005	13.6184	21.2991	5.89432	62.6136
C4_03340C	-0.218732	0.898244	5.50833	0.021161	-0.0154798	0.990581		4.27151			0.450062	0.730206		-1.34952	0.256799			Protein with homology to NADH dehydrogenase; regulated by Sef1p-, Sfu1p-, and Hap43p		orf19.1438,orf19.9012	0.118801	0	2.43917	9.07585	2.82892	0	0.960124	9.89085
CR_08820C			5.4321					-0.110579	0.977419					-5.61366			TAR1	Ortholog of S. cerevisiae Tar1p; Transcript Antisense to Ribosomal RNA; encoded within the 25S rRNA gene on the opposite strand; induced by Tbf1	TAR1	orf19.6834.10	0		50.2741		0		0.569235
C4_04770C	-2.66463	0.117718	5.42682	0.0146616	-2.03793	0.1149		4.48763	0.00703383		0.892729	0.504845		-1.01259	0.470979		MNN22	Alpha-1,2-mannosyltransferase; required for normal cell wall mannan; regulated by Tsa1, Tsa1B at 37 deg; repressed in core stress response; NO, Hog1 induced; confers sensitivity to cell wall perturbing agents; Spider biofilm repressed		orf19.3803,orf19.11284	0.318209	17.1674	1.52838	0.553156	5.48877	0	0.846272	1.32006
C1_07650W	1.05611	0.548017	5.39596		1.35993	0.258364		5.3013			0.630937	0.678348		-0.235149	0.932654			Protein of unknown function; Hap43-repressed gene		orf19.2779,orf19.10295,orf19.10296,orf19.2780	0	0	0	0	5.93728	5.5422	0	0.460969
CR_04420C	-1.45579	0.378907	5.24946	0.00639768	-0.0154798	0.990581		2.38855	0.044846		1.61967	0.163484		-2.86861	0.0489164		RBR2	Cell wall protein; expression repressed by Rim101; transcript regulated upon white-opaque switching; repressed by alpha pheromone in SpiderM medium; macrophage-induced gene	TIP1	orf19.532,orf19.8165	8.16829	0	59.0057	15.5586	33.5235	0	9.39405	59.0363
C2_09290W			5.23701	0.0409932				3.8089	0.0842412					-1.54949	0.370223			Ortholog(s) have role in vacuolar proton-transporting V-type ATPase complex assembly and endoplasmic reticulum membrane localization	VMA21	orf19.4090.1	7.25277		55.1354		129.817		16.9387
CR_07260C			5.21778	0.0936311				4.45829	0.100264					-0.877479	0.672357			Ortholog(s) have double-stranded DNA binding activity, role in reciprocal meiotic recombination and condensed nuclear chromosome localization	MND1	orf19.6142,orf19.13561	0		0.607356		2.74685		0.267721
C4_00990W			5.20022	0.0262091				0.841244	0.543214					-4.4513				NRAMP metal ion transporter domain-containing protein; induced by nitric oxide independent of Yhb1; flow model biofilm induced; rat catheter biofilm repressed		orf19.4690,orf19.12159	3.63044		4.25923		4.11462		0.143643
C2_08030W			5.09425					-0.110579	0.977419					-5.26538	0.0193908			Ortholog of Spathaspora passalidarum NRRL Y-27907 : spas_CGOB_00067 and Candida albicans WO-1 : CAWG_05895		orf19.2181	0		6.10638		0		0
CR_09200C			5.07052					0.954147						-4.25246			UGA33	Zinc-finger transcription factor; similar to S. cerevisiae Uga3 which regulates gamma-aminobutyrate metabolism gene expression; required for yeast cell adherence to silicone substrate; rat catheter biofilm induced		orf19.7317,orf19.7318	5.02521		251.714		6.96479		11.8589
C3_02860W	4.77769	0.0127473	5.00886	0.00171295	3.85256	0.017483		4.13216	0.000951876	0.0110057	-0.715636	0.466001		-0.890383	0.192713	0.471202	THI6	Putative thiamin-phosphate pyrophosphorylase, hydroxyethylthiazole kinase; fungal-specific; Spider biofilm induced	THI6	orf19.277,orf19.7909	1.32879	0	25.8192	71.695	16.8566	308.287	13.1483	41.2709
C3_07500W			4.9192					5.31361						0.277384	0.864649		VAN1	Member of Mnn9 family of mannosyltransferases; ortholog of S. cerevisiae Van1p; fungal-specific (no human or murine homolog)	VAN1	orf19.6738,orf19.14030	0.686479		30.1775		65.3123		39.7003
C1_02740C			4.91309	0.00199983				3.49756	0.00043638	0.0060524				-1.48702	0.212207			Has domain(s) with predicted NAD+ binding activity		orf19.2963,orf19.10480	8.58078		13.9763		67.7871		5.56722
C4_06640C			4.88959					-0.110579	0.977419					-5.03944				Protein of unknown function; induced by alpha pheromone in SpiderM medium		orf19.2868,orf19.10386	0		9.59908		0		0.137853
C4_00190W			4.88098	0.0283409				3.32086						-1.52464	0.172519			Ortholog(s) have role in ascospore wall assembly, spore membrane bending pathway and fungal-type vacuole membrane, prospore membrane localization	SMA2	orf19.5644,orf19.13089	0.357217		25.6121		3.37776		9.98362
CR_08950W			4.87846	0.0697481				4.69015	0.058402					-0.296319	0.855829		ARP2	Component of the Arp2/3 complex; required for virulence, hyphal growth, cell wall/cytoskeleton organization, not for endocytosis; mutation confers hypersensitivity to cytochalasin D; regulated by Gcn2 and Gcn4; Spider biofilm repressed	ARP2	orf19.7292	0		140.801		154.927		121.746
C3_07980C			4.86403					5.25037						0.247276	0.880283			Protein of unknown function; Plc1-regulated; transcript detected in high-resolution tiling arrays		orf19.6192	5.83925		4.28606		166.62		5.59865
C7_03380W	0.605838	0.719408	4.76372		-0.0154798	0.990581		3.41286			-0.275167	0.790566		-1.29814	0.235347			Ortholog(s) have role in mitochondrial respiratory chain complex assembly and mitochondrial intermembrane space, nucleus localization	CMC2	orf19.1336.2	7.37401	0	22.1209	107.161	57.9901	0	9.73537	47.3359
C2_05620W			4.75788					3.81819						-0.880942	0.562656		KTI11	Zn-ribbon protein; required for synthesis of diphthamide on translation factor eEF2; involved in modification of wobble nucleosides in tRNAs; rat catheter and Spider biofilm induced	KTI11	orf19.6873.1	7.43545		31.2722		80.1749		20.1017
C7_02100W			4.72754	0.00521214				3.44251	0.000124647	0.00231799				-1.26581	0.439036			Putative curved DNA-binding protein orthologous to S. pombe Cdb4; stationary phase enriched protein; rat catheter and Spider biofilm repressed		orf19.6507,orf19.13860	369.313		255.687		2815.75		122.578
C3_05540C			4.72317	0.0218654				3.34382						-1.34318	0.274205			Putative U2 snRNP-associated protein; Spider biofilm induced		orf19.6989	10.3803		34.008		73.2497		14.7092
C2_05520W			4.71163	0.0870183				5.64913	0.00891617					0.803416	0.701387			Ortholog(s) have protein-lysine N-methyltransferase activity, role in peptidyl-lysine dimethylation, peptidyl-lysine monomethylation, vesicle-mediated transport and cytosol, nucleus localization	EFM4	orf19.3582,orf19.11066	0		4.49159		83.5999		10.362
C6_01010W	0.314835		4.68554		-0.226921	0.848068		5.02509			0.444367			0.223449	0.903131		KAR5	Ortholog of S. cerevisiae Kar5; involved in nuclear membrane fusion during karyogamy; induced by alpha factor	KAR5	orf19.103,orf19.7750	0	13.7215	1.84581	710.389	6.63562	4.99333	2.28666	255.099
C3_01660W			4.6776	0.0636428				5.2615						0.470251	0.764919			Protein of unknown function; transcript detected on high-resolution tiling arrays		orf19.1678,orf19.9247	0.122304		17.6984		11.2483		26.1275
C1_09700W			4.61192					-0.67548	0.85992					-5.30696				Ortholog of C. dubliniensis CD36 : Cd36_09140, C. parapsilosis CDC317 : CPAR2_804920, Debaryomyces hansenii CBS767 : DEHA2B10516g and Pichia stipitis Pignal : PICST_30058		orf19.4834,orf19.12297	0.242517		13.2705		0.0658315		0.216688
C1_04550W			4.53411					3.62151						-0.873685	0.477128		ELC1	Putative elongin C; transcript regulated by Nrg1 and Mig1; regulated by Gcn2 and Gcn4	ELC1	orf19.6849,orf19.14139	8.44464		42.3769		69.3192		25.5754
C7_02260W			4.51981	0.187005				-0.110579	0.977419					-4.68522	0.0344556			Ortholog of C. parapsilosis CDC317 : CPAR2_808350, C. dubliniensis CD36 : Cd36_72060, Candida orthopsilosis Co 90-125 : CORT_0C00820 and Candida albicans WO-1 : CAWG_05575		orf19.6487	0		5.27485		0		0.0232131
C1_04160C	1.16088	0.459142	4.491	0.0276921	-0.0154798	0.990581		2.04683	0.181897		-0.864824	0.375192		-2.40949	0.0282506			Ortholog of S. cerevisiae : YMR087W, C. glabrata CBS138 : CAGL0J01397g, C. dubliniensis CD36 : Cd36_03920, C. parapsilosis CDC317 : CPAR2_107150 and Pichia stipitis Pignal : PICST_61741	YMR087W	orf19.1050,orf19.8652	4.07541	0	9.73524	66.3773	12.0717	0	1.95618	28.5326
CR_05020W	-2.15289	0.195291	4.42277	0.0389502	-0.0154798	0.990581		4.21345			2.32836	0.0353669		-0.181276	0.896459		LYP1	Putative permease; amphotericin B induced; flucytosine repressed; possibly an essential gene, disruptants not obtained by UAU1 method		orf19.651,orf19.8266	1.30773	0	10.0123	14.2057	17.8101	0	9.60619	106.564
CR_01070W	1.05872	0.472366	4.39361	0.0140897	-0.485949	0.677716		2.428	0.0727185		-1.21083	0.236155		-1.99603	0.10346			Ortholog of C. dubliniensis CD36 : Cd36_26070, C. parapsilosis CDC317 : CPAR2_803220, Candida tenuis NRRL Y-1498 : CANTEDRAFT_131795 and Debaryomyces hansenii CBS767 : DEHA2E12694g		orf19.3248,orf19.10758	2.59276	62.9944	17.9879	102.999	9.36576	14.4509	5.13972	24.6912
C5_03880C			4.3697	0.111523				1.7301	0.613346					-2.61358	0.142369			Protein with Mob2p-dependent hyphal regulation; fluconazole-induced		orf19.1106,orf19.8703	0.0507177		1.45691		0.220365		0.245308
C5_03730W			4.36477	0.111337				4.09549						-0.387203	0.821837			Protein of unknown function; induced by alpha pheromone in SpiderM medium; Spider biofilm induced		orf19.1122,orf19.8720	0.152006		1.12728		3.00948		0.920017
C4_01990W	-1.99095	0.179023	4.22741	0.0919528	-1.03271	0.352936		2.1776	0.258254		1.18775	0.327415		-1.98809	0.197815			Protein with a predicted role in mitochondrial respiratory chain complex II assembly; rat catheter biofilm induced	SDH6	orf19.4593.1	6.93013	118.069	15.7511	12.5666	21.2511	23.6372	4.34326	32.6886
C2_09210W			4.20745					-0.110579	0.977419					-4.34002				Dubious open reading frame		orf19.4081,orf19.11562	0		10.4853		0		0.419867
C5_03700C			4.18917	0.142172				3.34933	0.292815					-0.938713	0.569058			Ortholog(s) have diphthine synthase activity, role in peptidyl-diphthamide biosynthetic process from peptidyl-histidine and cytosol, nucleus localization	DPH5	orf19.1124.2,orf19.6682	0		1.60837		0.847014		0.83499
C6_03390W	1.15657	0.425974	4.14553		0.956567	0.431797		4.07624			0.0705821	0.937994		-0.187621	0.923123			Mitochondrial dicarboxylate transporter; possibly an essential gene, disruptants not obtained by UAU1 method	DIC1	orf19.5628,orf19.13073	2.93529	0	10.9541	115.644	71.3943	47.5393	10.3118	97.7259
C1_08440C			4.12548	0.0351332				2.5066	0.0638733	0.208007				-1.57318	0.189737			Protein of unknown function; Hap43-induced gene		orf19.389,orf19.8019	14.6306		21.0496		61.3223		7.79647
C5_04140W			4.10704	0.139676				1.34354	0.727113					-2.74069	0.0640369			Protein of unknown function; decreased transcription is observed upon fluphenazine treatment or in an azole-resistant strain that overexpresses CDR1 and CDR2; transcription is repressed in response to alpha pheromone in SpiderM medium		orf19.3897,orf19.11378	0		2.21752		0.128371		0.312983
C2_06790W	-0.794002	0.623722	4.09904	0.058321	-2.18858	0.113168		2.92151	0.115289		-1.08092	0.263602		-1.26419	0.290941			Putative pre-mRNA-splicing factor; decreased transcription is observed upon benomyl treatment	RDS3	orf19.2230,orf19.9772	2.34059	335.703	21.5445	193.797	13.7686	31.3446	9.74874	79.5148
C1_02060W	1.18166	0.430795	4.08791	0.175393	-0.436434	0.70115		4.56416	0.0778014		-1.1385	0.208991	0.467736	0.352904	0.863098			Predicted plasma membrane protein; gene has intron	YBL029C-A	orf19.3663.1	0	134.117	18.9994	545.454	72.1324	60.4077	26.7849	325.557
C1_10960W			4.0662					4.17207						0.0981464	0.94986			Ortholog(s) have inositol phosphoceramide synthase regulator activity, role in inositolphosphoceramide metabolic process and inositol phosphoceramide synthase complex, integral component of Golgi membrane localization	KEI1	orf19.2318.1	25.1409		34.2817		382.752		39.7363
C5_01420W			3.99877	0.0624837				3.25824	0.0264271	0.116918				-0.82132	0.536842			Protein of unknown function; UPF0057 protein family member; localizes to the plasma membrane; Spider biofilm induced	SNA2	orf19.4132,orf19.11609	88.6839		138.598		602.596		88.7947
CR_04060C	-1.83256	0.218044	3.98187	0.0345244	0.0261864	0.98065		1.15368	0.344172	0.586614	2.10471	0.0407562		-2.8684			DAP1	Similar to mammalian membrane-associated progesterone receptors involved in DNA damage response; induced in core stress response; Hog1 regulated; clade-associated expression; Hap43-repressed	DAP1	orf19.489,orf19.8119	28.4458	26.8849	192.216	27.802	46.7453	23.7591	31.477	98.1646
CR_05860W			3.94756					1.04875	0.084307	0.250087				-2.96931				Protein of unknown function; possibly transcriptionally regulated upon hyphal formation		orf19.6627,orf19.13948	36.3981		2018.15		55.8654		199.824
C4_03500C			3.89909	0.0888686				0.996089	0.514479	0.727338				-2.85541				Protein of unknown function; regulated by Tsa1, Tsa1B in minimal media at 37 degrees C		orf19.3378,orf19.10886	21.8863		25.2573		32.1271		3.8828
C2_08360C			3.87095					-0.110579	0.977419					-4.04579	0.0591905		OPT5	Oligopeptide transporter; fungal-specific (no human or murine homolog); induced by BSA, but not by tetrapeptide or pentapeptide		orf19.5121,orf19.12587,orf19.8927,orf19.1347	0		1.03725		0		0.0320681
CR_08380C	0.419319	0.825824	3.85628		-0.0154798	0.990581		-0.79875	0.836605		0.0345755	0.982975		-4.70349	0.0309047			Protein of unknown function; decreased transcription is observed in an azole-resistant strain that overexpresses MDR1	RRT8	orf19.6405,orf19.13763	0.101701	0	3.24062	0	0	0	0.0252931	0
C1_13750C			3.84626	0.109304				2.88666	0.0812434					-0.937833	0.576085			Ortholog of C. dubliniensis CD36 : Cd36_12740, C. parapsilosis CDC317 : CPAR2_201620, Candida tenuis NRRL Y-1498 : CANTEDRAFT_107586 and Debaryomyces hansenii CBS767 : DEHA2D04994g		orf19.5012,orf19.12479	4.4293		4.33219		20.3776		2.36593
CR_07720C	2.40915		3.81446		-0.0154798	0.990581		-0.652321	0.672928		-2.18038			-4.48515			CDC45	Putative DNA replication initiation factor; transcriptionally regulated by interaction with macrophage	CDC45	orf19.1988,orf19.2634	5.69365	0	127.713	193.909	2.73053	0	6.82815	33.611
C2_05390C			3.79792	0.0783166				1.18709	0.471131					-2.55141	0.0311076			Ortholog of C. dubliniensis CD36 : Cd36_19870, C. parapsilosis CDC317 : CPAR2_209420, Candida tenuis NRRL Y-1498 : CANTEDRAFT_100922 and Debaryomyces hansenii CBS767 : DEHA2D11176g		orf19.3571,orf19.11055	12.2625		15.6667		17.8783		2.77443
C7_01560C			3.7966	0.114292				4.97476	0.010909					1.06884	0.487589		NUP	Nucleoside permease; adenosine and guanosine are substrates, whereas cytidine, adenine, guanine, uridine, uracil are not; similar to a nucleoside permease of S. pombe; possibly processed by Kex2p		orf19.6570,orf19.13923	0.104832		0.67078		3.99997		1.64162
C1_11360W			3.78586	0.131479				2.70363	0.315246					-1.05876	0.485103		RPL37B	Ribosomal protein L37; Hap43-induced; Spider biofilm repressed	RPL37B	orf19.667.1	53.2021		1482.4		389.386		832.002
CR_06910W			3.7852					-0.0758751	0.898635	0.955548				-3.89849			BUD5	Predicted GTP/GDP exchange factor for Rsr1; rat catheter biofilm induced	BUD5	orf19.1842,orf19.9401	18.1465		434.39		12.6042		28.1511
C4_03460C			3.72771	0.0772797				2.81051	0.127698					-0.997159	0.43001			Putative protein of unknown function; transcript upregulated in clinical isolates from HIV+ patients with oral candidiasis; Spider biofilm induced	RIM4	orf19.3373,orf19.10881	0.469544		5.73379		2.3981		3.24004
C3_03020W			3.69086	0.185229				0.859517	0.823931					-2.85149	0.0584814			Protein of unknown function; flow model biofilm induced		orf19.298	0		5.16186		0.149437		0.628633
C3_03580C			3.66572	0.164537				0.69671	0.857079					-2.94178	0.0514359		GTT13	Putative glutathione S-transferase; opaque-specific transcript; repressed by alpha pheromone in SpiderM medium; Spider biofilm induced		orf19.356,orf19.7989	0		6.37516		0.0926745		0.845654
C3_00010C			3.65019	0.160325				4.93527	0.0165896					1.18043	0.501186			Protein of unknown function; induced by Mnl1 under weak acid stress; transcript detected on high-resolution tiling arrays; Spider biofilm repressed		orf19.5474,orf19.12929	0.0810699		1.82686		3.75705		4.42847
C1_02070W			3.6138	0.149133				3.0242	0.134418					-0.692025	0.681585		HSP31	Putative 30 kda heat shock protein; repressed during the mating process; rat catheter biofilm induced		orf19.3664,orf19.11148	0.574695		1.63429		3.52126		1.04208
C5_00230C			3.60812	0.137753				3.12195	0.0641408					-0.469934	0.774308			Ortholog(s) have 5'-flap endonuclease activity, role in DNA-dependent DNA replication and Slx1-Slx4 complex localization	SLX1	orf19.972,orf19.8587	1.92618		9.8109		11.3218		7.48954
C3_03050C			3.56852	0.00918915				3.33406	0.00108957	0.0120171				-0.268136	0.727723	0.86013	PGA18	Putative GPI-anchored protein; regulated by Nrg1, Tup1; rat catheter biofilm repressed		orf19.301,orf19.7933	2.28908		27.685		17.7585		25.3382
C1_12940C			3.56499					3.23058						-0.339231	0.843965			Ortholog of C. parapsilosis CDC317 : CPAR2_801655, Candida tropicalis MYA-3404 : CTRG_06172 and Candida albicans WO-1 : CAWG_02233		orf19.4923.1	2.643		4.50913		22.0761		3.86926
C1_13150W			3.55257	0.261084				2.47839	0.517793					-1.19919	0.506845			Ortholog of Candida albicans WO-1 : CAWG_00134		orf19.4942,orf19.12408	0		2.65792		1.00045		1.12819
C7_04080C			3.55041					4.43652	0.103116					0.748213	0.759182			Putative adhesin-like protein		orf19.7167	0		0		2.04319		0.122713
CR_00010C	-0.865096	0.549703	3.52349	0.149935	-0.360136	0.732574	0.838552	3.1588	0.351781		1.02051			-0.372737	0.763578			Protein similarity to mutator-like element (MULE) transposase		orf19.7545	0	757.586	2.85091	2759.12	0.403563	406.254	2.34616	2133.53
C4_02320C	-0.414502	0.813	3.52253	0.0109781	-3.50135	0.0152016		1.80806	0.142541		-2.46859	0.0109417	0.198384	-1.70152	0.01796	0.1173	SOD1	Cytosolic copper- and zinc-containing superoxide dismutase; role in protection from oxidative stress; required for full virulence; alkaline induced by Rim101; induced by human blood; rat catheter, flow model and Spider biofilm repressed	SOD1	orf19.2770.1,orf19.10286.2	13.029	359.764	380.968	1580.89	34.3832	5.51176	127.581	376.053
C5_01880C	-0.806708	0.640129	3.49271	0.0318981	-0.0154798	0.990581		2.50842	0.0114278	0.0677864	1.0835	0.391262		-1.02641	0.399349	0.652123		Ortholog(s) have Golgi apparatus, fungal-type vacuole membrane localization		orf19.3184,orf19.10694	13.1496	0	53.2676	13.0692	53.0962	0	28.6315	34.1008
C3_07130W			3.48775	0.172199				2.72284						-0.879819	0.592694			Ortholog(s) have receptor activity, role in ER to Golgi vesicle-mediated transport, ascospore formation, axial cellular bud site selection and ER to Golgi transport vesicle, cell periphery, endoplasmic reticulum membrane localization	ERV14	orf19.6787,orf19.14079	49.8764		143.792		248.261		79.5856
C3_02070C			3.47047	0.175455				1.78731	0.641727					-1.65188	0.218979			Has domain(s) with predicted oxidoreductase activity and role in oxidation-reduction process		orf19.1639,orf19.9207,orf19.1640	0		3.63588		0.218364		1.28015
CR_05440W			3.45564	0.0324789				0.493381	0.584619	0.774079				-2.98749				Putative 3-hydroxyanthranilic acid dioxygenase, involved in NAD biosynthesis; Hap43p-repressed gene	BNA1	orf19.3515	39.9447		209.979		40.4796		31.5069
C1_06690W	0.261531	0.865631	3.44816	0.0308046	-2.38672	0.0615001		1.75809	0.0788462	0.238842	-2.09716	0.0216605	0.218033	-1.68562	0.158961	0.430599	CYK3	Essential protein involved in cytokinesis; contains an SH3 domain		orf19.6242	11.681	90.2282	45.9149	221.487	27.1847	8.41874	15.7365	68.0396
C1_06430C			3.44571					4.50748						0.915961	0.683825			Ortholog of C. dubliniensis CD36 : Cd36_06020, C. parapsilosis CDC317 : CPAR2_803380, Candida tenuis NRRL Y-1498 : CANTEDRAFT_91858 and Pichia stipitis Pignal : PICST_30337		orf19.6267,orf19.13646	0.089279		0.0386638		2.55148		0.157042
C2_00420W			3.43887	0.222738				1.0565	0.784162					-2.36093	0.109457			Ortholog of Nyv1, v-SNARE component of the vacuolar SNARE complex involved in vesicle fusion in S. cerevisiae; Hap43-repressed gene	NYV1	orf19.2089,orf19.9636	0		96.6577		4.62137		17.2553
CR_10800C			3.43236					-0.520227	0.1394	0.340337				-4.02167				Putative Ca2+/H+ antiporter; oral infection upregulated gene; mutants have reduced capacity to damage oral epithelial cells	VNX1	orf19.7670	143.54		3261.78		75.9693		162.649
CR_09380W			3.39325	0.100479				0.67681	0.619575					-2.65978	0.0659671		PRE8	Putative alpha-2_sc subunit of proteasome; macrophage-induced protein; regulated by Gcn2p and Gcn4p; transcription is positively regulated by Tbf1p; stationary phase enriched protein	PRE8	orf19.7335	235.35		290.833		275.501		53.4529
C3_00910W	-1.66788	0.301652	3.37817	0.067072	-1.75091	0.164689		2.74194			0.160076	0.883983	0.953743	-0.764029	0.140838	0.40486		Ortholog of C. dubliniensis CD36 : Cd36_80830, Debaryomyces hansenii CBS767 : DEHA2F17930g, Candida tropicalis MYA-3404 : CTRG_04030 and Candida lusitaniae ATCC 42720 : CLUG_04224		orf19.6168	0.928742	60.6511	19.8408	78.9048	4.54724	12.6281	11.8898	82.6255
CR_09720W	0.5712	0.738833	3.36242	0.147668	-0.0154798	0.990581		1.99026	0.267462		-0.226172	0.852998		-1.44554	0.292026		VMA22	Ortholog(s) have unfolded protein binding activity and role in vacuolar acidification, vacuolar proton-transporting V-type ATPase complex assembly	VMA22	orf19.6590	3.89946	0	6.17742	20.1409	10.6704	0	2.47764	10.8415
C1_04080W	0.419319	0.825824	3.3431	0.159958	-0.0154798	0.990581		2.55918	0.102714		0.0345755	0.982975		-0.769726	0.642122		MAD2	Protein required for the spindle assembly checkpoint of the cell cycle; necessary for survival in host cell macrophages and for virulence in a mouse model of systemic candidiasis	MAD2	orf19.1040,orf19.8642	5.14937	0	14.9416	0	20.1652	0	9.39542	0
C2_01060C			3.32113	0.126084				3.48239	0.00987455					0.153003	0.926139			Protein with a predicted DnaJ chaperone domain and a CSL-type zinc finger; Spider biofilm induced	JJJ3	orf19.2018,orf19.9568	4.60077		13.5924		39.1276		16.318
C1_13440C			3.2398					0.0904135	0.981294					-3.13696	0.114044		OFI1	Putative transcription factor with zinc finger DNA-binding motif, involved in regulation of white-opaque switching and filamentous growth		orf19.4972,orf19.12437	0.0218939		2.00158		0.0237725		0.224639
C4_05730W			3.23837	0.152275				1.08933	0.58187					-2.21475	0.11352			Adhesin-like protein; regulated by Tsa1, Tsa1B in minimal media at 37 deg; clade-associated gene expression; induced by alpha pheromone in SpiderM medium; Hap43-induced; Spider biofilm repressed		orf19.1258,orf19.8843	2.48482		9.62247		3.68028		2.349
C2_06930C	-1.81233	0.290773	3.22236	0.241226	-0.0154798	0.990581		2.29377	0.490447		2.01421	0.126274		-0.952141	0.52154			Ortholog of C. parapsilosis CDC317 : CPAR2_406700, C. dubliniensis CD36 : Cd36_21220, Candida tenuis NRRL Y-1498 : CANTEDRAFT_127772 and Candida orthopsilosis Co 90-125 : CORT_0C06120		orf19.2247,orf19.9787	0.0448354	0	1.2802	0	0.474359	0	0.677281	15.8526
C2_04000C			3.21201	0.104648				1.18108	0.468398					-2.10445	0.0781707			Protein of unknown function; Spider biofilm induced		orf19.823,orf19.8443	4.78461		33.398		8.65256		8.83419
C5_01010W	0.419319	0.825824	3.15998	0.249746	-0.0154798	0.990581		-0.391213	0.895929		0.0345755	0.982975		-3.58137	0.0397631		CCW14	Putative mannoprotein of cell wall with role in response to stress; increased mRNA abundance observed in cyr1 homozygous mutant (hyphal or yeast-form cells) and in ras1 homozygous mutant (yeast-form cells)		orf19.1969,orf19.9525	0.808763	0	4.63389	0	0.528648	0	0.335307	0
C1_13460W			3.14316	0.145869				3.05371						-0.0521351	0.969385			Ortholog of Candida albicans WO-1 : CAWG_00105		orf19.4976,orf19.12443	5.15108		16.2754		28.854		18.1164
C2_01580W			3.12724	0.0382104				1.38987	0.179059	0.397245				-1.78078			REX2	Putative 3'-5' RNA exonuclease with a predicted role in 3'-end processing of U4 and U5 snRNAs, 5S and 5.8S rRNAs; rat catheter biofilm induced	REX2	orf19.1466,orf19.9041	20.6374		122.445		37.3643		37.4126
C5_00710W	0.419319	0.825824	3.10372	0.259801	-0.0154798	0.990581		3.92202	0.064676		0.0345755	0.982975		0.703711	0.726034		IFF8	Putative GPI-anchored adhesin-like protein; decreased transcription is observed in an azole-resistant strain that overexpresses MDR1		orf19.570,orf19.8201	0.11922	0	0.271026	0	1.58624	0	0.491603	0
C3_05330C			3.10088	0.154805				1.29401	0.480103					-1.89326	0.124104			Ortholog of C. dubliniensis CD36 : Cd36_85310, C. parapsilosis CDC317 : CPAR2_807370, Candida tenuis NRRL Y-1498 : CANTEDRAFT_115544 and Debaryomyces hansenii CBS767 : DEHA2D11770g		orf19.6970	2.26158		5.43746		4.01401		1.55687
C5_04800W	-3.31664	0.0761689	3.09154	0.324333	-1.10384	0.41585	0.616789	-0.110579	0.977419		2.44145	0.0712955		-3.22307	0.0875523		CRH12	CRH family cell wall protein; transcript regulated by Nrg1 and Tup1; alkaline induced by Rim101; repressed during cell wall regeneration; flow model biofilm induced		orf19.3966,orf19.11448	0	1097.27	1.76641	0	0	422.082	0.159292	20.5993
C1_12840W			3.09081	0.0795117				2.54834	0.030848					-0.526478	0.700633			Ortholog(s) have role in cellular response to DNA damage stimulus and FANCM-MHF complex localization	MHF1	orf19.4914,orf19.12380	10.6793		11.4842		44.2391		9.11656
C6_01680C			3.0793	0.143003				0.531634	0.747722					-2.60194	0.0411107	0.197662		Ortholog(s) have endoplasmic reticulum, fungal-type vacuole localization		orf19.3418,orf19.10922	5.97433		35.5909		6.07575		6.83529
C3_04660C			3.05319	0.111097				3.31793	0.0221359					0.251198	0.850356		ARG11	Putative ornithine transporter of the mitochondrial inner membrane; induced during the mating process	ORT1	orf19.5926,orf19.13347	1.24491		6.27767		8.40963		8.55499
C1_13800C			3.03	0.115583				-0.0300747	0.991588					-3.0308	0.000864085		DUR32	Putative urea transporter; possibly an essential gene, disruptants not obtained by UAU1 method		orf19.5017,orf19.12484	0.357455		5.72485		0.283438		0.682973
C1_04340C	-0.671975	0.664201	3.01961	0.181378	-1.82227	0.144538		2.30949	0.159497		-0.884404	0.362147	0.606448	-0.827311	0.583189			Ortholog(s) have endoplasmic reticulum localization	ANY1	orf19.1070,orf19.8672	2.38717	33.7605	12.7968	102.293	8.21418	0	7.6481	46.6908
C7_03460W			3.0173	0.237166				2.57801						-0.551386	0.72497			Ortholog of Candida albicans WO-1 : CAWG_05678		orf19.1330,orf19.8910	0.496572		1.56448		1.99807		1.13989
C2_08060W	-2.87195	0.0776654	3.00784		-0.711273	0.56384		3.79705			2.41783	0.0370405		0.742082	0.342308	0.613078		Protein of unknown function; Spider biofilm induced		orf19.2178.1	9.17976	46.1959	101.732	8.16826	86.5365	0	134.279	79.2577
C2_09810C	-2.6524	0.102378	3.00419		-2.3178	0.0844031		2.45135	0.130206		0.32765	0.722096		-0.511416	0.646516	0.817699		Protein with predicted peptidase domains; Hap43-repressed gene		orf19.1369,orf19.8949	1.41355	453.956	24.8751	117.916	6.28131	58.5303	19.3935	130.575
C4_02590C			3.00075	0.0459057				1.61554	0.110227	0.295101				-1.35671	0.204468	0.485728		Ortholog(s) have 5'-flap endonuclease activity	SLX4	orf19.2740,orf19.10255	4.12188		18.5013		9.1242		8.20816
CR_10280W			2.97274	0.0901145				2.4044	0.0488448					-0.59761	0.636509			Protein with a predicted role in cytochrome c oxidase assembly; rat catheter biofilm induced	COA6	orf19.7603	10.5089		43.5693		39.5457		31.4734
C2_09410W			2.97147	0.298706				1.75786	0.483648					-1.34926	0.433683			Ortholog of Candida albicans WO-1 : CAWG_06018		orf19.1599,orf19.9167	1.63904		3.11499		4.45962		1.1364
C3_03310C			2.96935	0.0599588				2.87051	0.0060598					-0.149142	0.907096			Ortholog(s) have S-adenosylmethionine-dependent methyltransferase activity, protein methyltransferase activity and role in peptidyl-glutamine methylation, regulation of translation	MTQ2	orf19.331,orf19.7963	3.40507		20.1648		20.2284		20.0314
CR_07370W			2.96397	0.0546808				2.11961	0.0262989	0.116643				-0.832506	0.441354	0.685139		Ortholog of C. dubliniensis CD36 : Cd36_33000, C. parapsilosis CDC317 : CPAR2_701740, Candida tenuis NRRL Y-1498 : CANTEDRAFT_93887 and Debaryomyces hansenii CBS767 : DEHA2E04554g		orf19.6132,orf19.13551	44.5153		153.989		139.443		95.1505
C4_01130C			2.95981	0.118615				1.68553	0.184553	0.404942				-1.24373	0.3011			Putative protein of unknown function, transcript is upregulated in clinical isolates from HIV+ patients with oral candidiasis; Spider biofilm induced	VPS71	orf19.4677	14.6127		23.9162		33.8331		11.2333
CR_00220W	2.6235	0.173437	2.95825	0.0669972	2.10129	0.174736	0.409884	2.44904	0.141541		-0.380219	0.695197	0.846809	-0.635282	0.050911	0.223868		Has domain(s) with predicted electron carrier activity, heme binding, iron ion binding, monooxygenase activity, oxidoreductase activity and acting on paired donors, more		orf19.7512	1.39349	659.001	41.9335	290.444	5.02417	2131.6	26.206	212.547
C7_02650W	-0.60234	0.69281	2.95756		-1.96127	0.128079		1.1277	0.555576		-0.834862	0.367724	0.60927	-1.90617	0.129764		TEP1	Putative protein phosphatase of the PTP family (tyrosine-specific), similar to S. cerevisiae Tep1p	TEP1	orf19.3699,orf19.11183	2.13474	186.661	23.0733	256.119	3.17757	32.1983	7.11952	194.462
C5_05060C			2.95422	0.155725				2.41423						-0.54418	0.726775			Ortholog(s) have Atg8 ligase activity, protein binding, bridging activity and role in C-terminal protein lipidation, CVT pathway, late nucleophagy, macroautophagy, mitophagy, piecemeal microautophagy of nucleus	ATG16	orf19.3998,orf19.11481	7.50089		10.0566		27.5069		7.22761
C3_02250C			2.95269	0.290718				3.63695	0.182803					0.577006	0.74099			Protein of unknown function; induced by alpha pheromone in SpiderM medium		orf19.1620,orf19.9188	0.0875755		0.943915		2.59982		1.73724
C2_02550C			2.94505	0.177041				1.02533	0.567033					-1.99602	0.116036			Protein of unknown function; Spider biofilm induced		orf19.1580,orf19.9153	1.59825		8.62639		2.24786		2.48223
C1_02200C	1.36924	0.341562	2.94394	0.076658	0.245574	0.833798		0.956797	0.436231		-0.873959	0.353441		-1.95782	0.0658436			Ortholog(s) have Atg8 ligase activity, enzyme activator activity and role in C-terminal protein lipidation, CVT pathway, late nucleophagy, macroautophagy, mitophagy, piecemeal microautophagy of nucleus	ATG5	orf19.3677,orf19.11161	8.73159	20.0852	18.3034	133.317	12.7464	26.7204	5.1837	55.258
C3_03550C			2.94181	0.167797				2.54623	0.102388					-0.374954	0.775237		ULP1	SUMO deconjugation enzyme that cleaves the small ubiquitin-like modifier (SUMO) off proteins		orf19.353,orf19.7986	3.02205		16.7447		11.5422		13.8401
C2_02580W	-0.134087	0.939214	2.92644	0.176135	-0.0154798	0.990581		2.38699	0.269503		0.364378	0.79673		-0.52748	0.681146			Predicted MFS membrane transporter; monocarboxylate porter family member; colony morphology-related gene regulation by Ssn6; flow model biofilm induced; Spider biofilm induced		orf19.1584,orf19.9157	0.351035	0	5.31548	3.55142	1.49733	0	3.99417	3.6725
C2_05210W			2.9094	0.1422				1.14841	0.477953					-1.83686	0.131918		DAD2	Essential subunit of the Dam1 (DASH) complex, which acts in chromosome segregation by coupling kinetochores to spindle microtubules	DAD2	orf19.3551	8.158		14.108		13.1176		4.08602
C3_00600W			2.9086	0.300334				4.61154	0.0606803					1.60971	0.44331		IFF11	Secreted protein required for normal cell wall structure and for virulence; member of the IFF family; Hap43p-repressed gene		orf19.5399,orf19.12854,orf19.5400	0		0.0344267		1.34393		0.277961
CR_04220C	3.55264	0.144985	2.90445		-0.0154798	0.990581		-2.12721	0.579541		-2.74225	0.139278		-5.09553				Protein of unknown function; Spider biofilm induced		orf19.510,orf19.8141	0.285457	0	3.67376	23.9581	0	0	0.0434729	0
C4_06710W			2.90405	0.105629				2.45734	0.0308539	0.130829				-0.446765	0.723819			Putative NADP-dependent oxidoreductase; Hap43-repressed; induced by benomyl treatment; oxidative stress-induced via Cap1; rat catheter biofilm repressed		orf19.3139,orf19.10651	7.30525		11.5364		28.5196		9.29891
C3_05860C			2.90006	0.0511491				3.31329	0.00615265					0.379876	0.573473			Ortholog(s) have rRNA (uridine-N3-)-methyltransferase activity, role in rRNA base methylation and nucleolus localization	BMT5	orf19.7366	2.68809		13.831		18.2768		18.0965
C4_02510W	5.22536	0.00387984	2.8976	0.100216	2.40676	0.0573594		2.30892	0.0937918		-2.33176	0.0256877	0.23091	-0.621479	0.625873	0.808117		Predicted membrane transporter; member of the monocarboxylate porter (MCP) family, major facilitator superfamily; Hap43-induced gene; alkaline upregulated by Rim101; possibly an essential gene, disruptants not obtained by UAU1 method		orf19.2751,orf19.10265	1.48008	0	27.129	499.583	5.65518	72.352	19.7158	162.616
C1_05720W			2.88515	0.129959				2.83221	0.0187324	0.0932571				-0.153915	0.925553			60S ribosomal protein L7; snoRNA snR39b encoded within the 2nd intron	RPL7A	orf19.2478.1	769.688		421.496		3980.99		410.773
C1_09270W	3.1489	0.0358578	2.88459	0.152947	1.48299	0.219184		1.45055	0.658685		-1.4928	0.119911		-1.45365	0.23225		FGR43	Protein lacking an S. cerevisiae ortholog; transposon mutation affects filamentous growth; induced by by Mnl1 under weak acid stress		orf19.4786,orf19.12250	0.128044	0	8.95452	50.6892	0.344966	16.5886	3.50658	12.1467
C5_01750C			2.87407	0.305797				0.670028	0.856638					-2.23223	0.203283		MTLA2	Master regulator (activator) of a-type mating; has HMG domain, which is predicted to bind DNA; gene has intron; not related to S. cerevisiae MATa2; a/alpha mating type may increase virulence, provides competitive advantage		orf19.3200	0.588631		7.39547		0.892238		1.43856
CR_04070W	-1.6156	0.27248	2.87218	0.075102	-0.953314	0.43512		1.91621	0.0584936	0.197958	0.91474	0.333556		-0.965509	0.441655	0.68535	NAT5	Subunit of the N-terminal acetyltransferase NatA; Spider biofilm repressed	NAT5	orf19.490,orf19.8120	13.2337	25.046	56.9434	21.2477	37.0046	0	32.5056	37.2745
CR_06990W			2.87218	0.37282				-0.714194	0.852353					-3.65952	0.0772719			Has domain(s) with predicted DNA binding activity and role in DNA integration		orf19.2366,orf19.9902	0.0414834		0.809198		0.00997319		0.0290407
C7_02660C	1.26393	0.369875	2.86282	0.0486464	0.655761	0.556353		0.622504	0.49251	0.717652	-0.393561	0.671844		-2.26167	0.057712			Protein of unknown function that may function in RNA processing; filament induced	LSM12	orf19.3698,orf19.11182	22.579	13.587	24.5565	74.0124	23.8451	27.1133	5.71883	41.3858
C4_02210W			2.86275					5.30681						2.32755	0.250802			Ortholog of C. dubliniensis CD36 : Cd36_42100, Debaryomyces hansenii CBS767 : DEHA2C14850g, Pichia stipitis Pignal : PICST_52615 and Spathaspora passalidarum NRRL Y-27907 : SPAPADRAFT_58608		orf19.4569,orf19.12038	0.0537395		0.0666366		5.06148		0.992559
C3_00350W			2.86193	0.0233421				1.98898	0.0355471	0.143259				-0.977379	0.222862	0.504966	TPT1	tRNA 2'-phosphotransferase; enzyme of tRNA splicing; functionally complements viability of S. cerevisiae tpt1 null mutant	TPT1	orf19.5432,orf19.12887	15.9992		103.11		43.3118		48.429
CR_07940W			2.84175	0.227763				-0.726719	0.78312					-3.54906	0.012568			Ortholog(s) have cytosol localization		orf19.604,orf19.8237	0.637462		6.20539		0.315044		0.584827
C2_02130C			2.83653	0.418848				2.9296	0.410646					0.0973622	0.966735			Protein of unknown function; macrophage-induced gene		orf19.1529,orf19.9105	0		0.103179		0.522894		0.124166
CR_05880W	-1.632	0.279839	2.836	0.149738	-2.76375	0.0419732	0.202817	0.908959	0.648018		-0.788239	0.395954		-2.00431	0.0817446			Predicted homeodomain-containing protein; possible transcription factor; possibly transcriptionally regulated upon hyphal formation		orf19.6626,orf19.13947	2.81459	475.152	33.1941	73.5509	3.84996	40.7739	8.98736	28.8877
C3_02530W			2.82751	0.113606				1.82911	0.0315953	0.133427				-1.0016	0.543508			Ortholog(s) have endoplasmic reticulum localization	YSY6	orf19.242.2	69.0707		71.4399		176.684		38.0067
C3_02430W			2.82302					-0.506109	0.332676	0.573403				-3.39382			APL2	Phosphorylated protein of unknown function; mutation confers hypersensitivity to toxic ergosterol analog	APL2	orf19.231,orf19.7861	52.9779		725.169		28.1342		61.6285
C2_05990C			2.82031	0.212282				2.44197	0.188001					-0.437839	0.743095			Predicted thioesterase/thiol ester dehydrase-isomerase; Spider biofilm induced		orf19.4121,orf19.11603	1.13853		3.78983		4.25881		3.15892
C5_04190W			2.7877	0.11642				1.54						-1.24456	0.408926		MRV2	Protein of unknown function; repressed by fluphenazine treatment or in an azole-resistant strain that overexpresses CDR1 and CDR2; Spider biofilm induced	YDL218W	orf19.3902,orf19.11383	17.5273		12.0997		36.8199		5.361
C2_07180W			2.78739	0.0631762				0.657314	0.507655	0.724056				-2.14017	0.054381			Ortholog of C. dubliniensis CD36 : Cd36_21450, Candida tropicalis MYA-3404 : CTRG_01739 and Candida albicans WO-1 : CAWG_05814		orf19.2274,orf19.9814	25.4539		15.0093		29.9053		3.6606
C6_03050C	3.68182	0.0164793	2.77776	0.0170346	2.15623	0.0896952		1.48107	0.122138	0.315973	-1.37093	0.156975		-1.29401	0.0327124	0.173201		Protein of unknown function; transcript is upregulated in clinical isolates from HIV+ patients with oral candidiasis	UCC1	orf19.5587,orf19.13034	6.83673	0	25.9816	164.781	13.8452	164.616	11.1217	50.9606
C1_06610C	-0.0262249	0.988841	2.775	0.334674	-0.0154798	0.990581		-1.46235	0.704246		0.481438	0.758329		-4.26283	0.0231859		HAK1	Putative potassium transporter; similar to Schwanniomyces occidentalis Hak1p; amphotericin B induced; induced upon phagocytosis by macrophage; Hap43-repressed; rat catheter biofilm repressed		orf19.6249,orf19.13627	0.0843281	0	2.15749	0	0	0	0.0895298	5.69343
C1_05790W			2.77176	0.107798				2.62109	0.0407446	0.15639				-0.162567	0.745253			Ortholog of C. dubliniensis CD36 : Cd36_61610, C. parapsilosis CDC317 : CPAR2_107530, Candida tenuis NRRL Y-1498 : CANTEDRAFT_115252 and Debaryomyces hansenii CBS767 : DEHA2D02200g		orf19.2472.1	39.5948		74.2473		177.967		63.4182
C1_06250W	0.419319	0.825824	2.75438	0.282962	-0.0154798	0.990581		2.7326	0.458376		0.0345755	0.982975		-0.100947	0.944284			Protein of unknown function; mutants are viable; filament induced; regulated by Nrg1, Rfg1, Tup1		orf19.1825,orf19.9384	0	0	1.90092	0	0.259861	0	1.32506	0
CR_04550W			2.74645	0.217196				1.27998	0.549726					-1.53269	0.262318		PRE6	Putative alpha-4 subunit of the proteasome; reported as macrophage-induced protein and macrophage/pseudohyphal-repressed gene; regulated by Gcn2p and Gcn4p; removed from/reinstated in Assembly 20 (see Locus History)	PRE6	orf19.544.1	32.2737		289.627		62.832		114.961
C2_06550W	3.85976		2.73268	0.172973	1.8803			1.19739	0.754175		-1.17577	0.211646	0.471697	-1.49779	0.165148			Ortholog of C. parapsilosis CDC317 : CPAR2_201960, C. dubliniensis CD36 : Cd36_20900, Candida tropicalis MYA-3404 : CTRG_04756 and Candida albicans WO-1 : CAWG_04394		orf19.31,orf19.7702	0.0565228	73.6947	19.1654	103.582	0.276177	165.872	7.58977	62.4105
C2_07260C			2.73126	0.0455158				1.68705	0.0246066	0.110437				-1.03137	0.361546	0.627154	DQD1	Putative 3-dehydroquinate dehydratase; ketoconazole-repressed; protein abundance downregulated by macrophages; flow model biofilm induced		orf19.2283,orf19.9823	40.8366		95.1622		96.8199		52.0803
C4_06620C			2.72924	0.118237				3.41943	0.000948136					0.64808	0.67682			Protein of unknown function; rat catheter and Spider biofilm induced		orf19.2870,orf19.10388	5.41932		6.82865		43.2999		11.5672
C4_00360C	2.64578	0.101908	2.72909	0.173766	0.272517	0.801788		1.38699	0.41252		-1.82665	0.0881991	0.330574	-1.42287	0.24307		RCH1	Plasma membrane protein; involved in regulation of cytosolic calcium homeostasis; null mutation confers sensitivity to calcium and resistance to azoles and terbinafine; rat catheter biofilm induced	RCH1	orf19.5663,orf19.13108	2.20001	12.992	12.8586	46.4922	3.9208	14.4378	5.32342	10.093
C6_02910W			2.72812	0.0524729				2.35552	0.00111109	0.0121897				-0.36091	0.772613		POP4	Ortholog of S. cerevisiae Pop4; a subunit of both RNase MRP and nuclear RNase P; filament induced; regulated by Nrg1, Tup1; likely essential, based on UAU1 strategy; rat catheter and Spider biofilm induced	POP4	orf19.5567,orf19.13013	14.6486		19.3001		55.121		17.3867
C1_04800C			2.72523	0.41423				-0.110579	0.977419					-2.84159	0.163326			Ortholog of C. parapsilosis CDC317 : CPAR2_105580, C. dubliniensis CD36 : Cd36_04550, Lodderomyces elongisporus NRLL YB-4239 : LELG_03202 and Candida orthopsilosis Co 90-125 : CORT_0B06800		orf19.762,orf19.8382	0		0.898606		0		0.101641
C4_04570W			2.71992	0.169544				3.10987	0.0474267					0.401067	0.761895		RCE1	Putative Type II CAAX prenyl protease; induced during the mating process	RCE1	orf19.3825,orf19.11306	1.29857		20.4166		9.15856		29.4864
C2_06970W			2.71745	0.085944				3.63501	1.57537e-05	0.000466648				0.892067	0.520722		AAH1	Adenine deaminase; purine salvage and nitrogen catabolism; colony morphology-related regulation by Ssn6; Hog1, CO2-induced; chlamydospore formation repressed in C. albicans and C. dubliniensis; rat catheter and F-12/CO2 biofilm induced	AAH1	orf19.2251,orf19.9791	5.50137		6.51039		49.9891		13.1391
C4_02480C			2.70751	0.235471				1.2914	0.57053					-1.47693	0.287213		TIM13	Predicted mitochondrial intermembrane space protein with a role in protein import into mitochondria	TIM13	orf19.2754,orf19.10268	2.63878		14.8454		4.8069		6.05281
C6_04620C			2.70356					-0.823861	0.829864					-3.55679			NAG4	Putative transporter; fungal-specific; similar to Nag3p and to S. cerevisiae Ypr156Cp and Ygr138Cp; required for wild-type mouse virulence and wild-type cycloheximide resistance; gene cluster encodes enzymes of GlcNAc catabolism		orf19.2160,orf19.9706	0.0976745		4.0519		0.0148482		0.337789
C3_06690C			2.69688	0.15746				1.72131	0.168832	0.383013				-0.947095	0.450959			Ortholog of C. dubliniensis CD36 : Cd36_86660, Candida tenuis NRRL Y-1498 : cten_CGOB_00028, Candida tropicalis MYA-3404 : CTRG_05695 and Candida albicans WO-1 : CAWG_02979		orf19.7458	32.6015		38.7784		74.3317		21.654
C7_03690W			2.69056	0.312177				1.86636	0.626946					-0.836714	0.608768			Ortholog of Candida albicans WO-1 : CAWG_05700		orf19.5508	0		5.76267		0.354381		3.398
C4_04230W	-3.18904		2.68766	0.207073	-0.0154798	0.990581		1.72973	0.471442		3.4232	0.0097972	0.195092	-1.03976	0.396304			Putative transporter; fungal-specific; Spider biofilm induced	THI73	orf19.1427,orf19.9003	0.387982	0	6.89089	59.6423	0.999774	0	3.75211	123.585
C2_02270C			2.68689	0.0214741				2.08204	0.0165186	0.0864931				-0.609523	0.338705			Ortholog(s) have structural constituent of ribosome activity and mitochondrial small ribosomal subunit localization	MRPS8	orf19.1545,orf19.9119	26.9901		46.9996		76.7851		31.6693
C3_04510W			2.68449	0.0460986				2.7533	0.00117937	0.0128707				0.0299182	0.977756			Protein of unknown function; Hap43-induced; F-12/CO2 early biofilm induced	YBL028C	orf19.5905,orf19.13326	20.7581		57.3305		93.6201		65.9445
C5_01860W			2.67976	0.24238				0.73553	0.849156					-1.96653	0.110213			Ortholog of Candida albicans WO-1 : CAWG_04571		orf19.3186	0		27.2931		0.178486		7.82084
CR_00720W			2.67686	0.421906				3.80206	0.209756					1.12676	0.639045			Ortholog of Candida albicans WO-1 : CAWG_01431		orf19.3284	0		0		3.24026		0.519479
C2_00610C	1.93827		2.66404	0.0420788	2.20771			1.44845	0.0344567	0.140365	0.814078	0.492288	0.699932	-1.26657	0.238792	0.51916	ATP18	F1F0 ATP synthase complex subunit; gene has intron	ATP18	orf19.2066.1	383.822	3201.59	999.802	1600.94	767.505	8511.72	463.5	1031.54
C1_07330W	4.13722		2.65917		-0.421972	0.708754		3.32397			-3.58762	0.0886905	0.330574	0.537103	0.781821		RME1	Zinc finger protein; controls meiosis in S. cerevisae; white-specific transcript; upregulation correlates with clinical development of fluconazole resistance; Upc2-regulated in hypoxia; flow model biofilm induced; Spider biofilm repressed	RME1	orf19.4438,orf19.11918	0.33065	12.1302	0.227541	57.8622	2.62827	4.10419	0.374089	1.58479
C2_02800W			2.65739	0.112215				2.09563	0.151233					-0.565092	0.28973			Ortholog(s) have role in ER to Golgi vesicle-mediated transport and ER to Golgi transport vesicle, endoplasmic reticulum membrane, integral component of Golgi membrane localization	YOS1	orf19.5825.1	11.2354		64.1695		35.2176		43.1505
C5_01740C	-2.63237	0.174526	2.65295	0.252647	-0.150743	0.903422	0.945234	-0.644955	0.795462		2.97054			-3.26608	0.0116062		MTLA1	Homeodomain protein of the MTLa mating type locus; a1 and alpha2 together repress white-opaque switching and mating (an opaque-specific process); a/alpha mating type may increase virulence by competitive advantage; Spider biofilm induced	HMRA1	orf19.3201	30.581	966.275	240.384	343.616	14.3543	580.462	27.7086	612.996
C1_01280C			2.63961	0.140895				0.968257	0.442062	0.672253				-1.65798	0.181114		MED22	RNA polymerase II mediator complex subunit		orf19.3317,orf19.10827	28.3552		10.8072		42.2212		3.6748
CR_02020C			2.63529	0.230261				2.06797	0.330729					-0.531818	0.617532		OPT1	Oligopeptide transporter; transports 3-to-5-residue peptides; alleles are distinct, one has intron; suppresses S. cerevisiae ptr2-2 mutant defects; induced by BSA or peptides; Stp3p, Hog1p regulated; flow model biofilm induced	OPT1	orf19.2602,orf19.10133	0.402439		2.43547		1.16386		1.86072
C2_10780C			2.63265	0.290432				0.14482	0.967985					-2.45131	0.0923081		PSO2	Putative DNA cross-link repair protein; expressed in opaque or white MTLa/MTLa or MTLalpha/MTLalpha, but not MTLa/MTLalpha cells; telomere-proximal gene; mutation does not affect white-to-opaque phenotypic switching		orf19.5362,orf19.12822	0.237775		4.75335		0.200804		0.967613
C4_05860W			2.63254	0.0808593				1.49274	0.160555					-1.15851	0.31357			Ortholog(s) have tubulin binding activity	GIM3	orf19.1273,orf19.8859	14.4548		41.6092		29.2958		20.3827
C6_00630W			2.63153					-3.62996	0.0609298					-6.26231				Ortholog of C. dubliniensis CD36 : Cd36_60540, C. parapsilosis CDC317 : CPAR2_602830, Candida tenuis NRRL Y-1498 : CANTEDRAFT_108530 and Debaryomyces hansenii CBS767 : DEHA2F15532g		orf19.4195,orf19.11672	15.6748		236.444		0.99196		2.95952
CR_06550C			2.62993	0.147942				1.09365	0.474787					-1.59173	0.129924			Protein of unknown function; induced by nitric oxide; predicted ORF from Assembly 19; removed from Assembly 20; restored based on transcription data		orf19.711	11.8223		41.4363		19.1335		15.5622
C1_11970C			2.62301					-2.50382	0.0939197					-5.09951				Ortholog of C. dubliniensis CD36 : Cd36_11210, C. parapsilosis CDC317 : CPAR2_805180, Candida tenuis NRRL Y-1498 : CANTEDRAFT_116279 and Debaryomyces hansenii CBS767 : DEHA2B10714g		orf19.5269,orf19.12734	11.6297		236.182		1.83191		8.26555
C2_07200W			2.62215	0.147491				3.0904	0.0107154					0.416583	0.749322			Ortholog(s) have DNA-directed 5'-3' RNA polymerase activity, RNA-directed 5'-3' RNA polymerase activity	RPB9	orf19.2276,orf19.9816	8.82389		36.2758		49.5857		48.4825
CR_04730W			2.61697	0.0778811				0.999312	0.318243	0.558744				-1.67351	0.128025	0.386019		Ortholog(s) have endoplasmic reticulum, mitochondrion localization	YJR085C	orf19.6318,orf19.13695	34.7671		129.768		51.2761		46.1244
C6_00940C	-1.75403	0.307219	2.59884	0.209085	-0.0154798	0.990581		2.14345	0.15965		1.96368	0.137893		-0.415975	0.743023			Ortholog of S. cerevisiae : PRM5, C. dubliniensis CD36 : Cd36_60980, C. parapsilosis CDC317 : CPAR2_603060, Candida tenuis NRRL Y-1498 : CANTEDRAFT_113703 and Debaryomyces hansenii CBS767 : DEHA2F10032g	PRM5	orf19.95,orf19.7741	3.92826	0	12.6587	0	11.7461	0	10.6585	30.5652
C2_07430C	-1.15466	0.449036	2.59546	0.151108	0.547574	0.635095		2.7515	0.00619775	0.0426237	1.87363	0.103597		0.133568	0.927764			Putative nicotinamide riboside hydrolase; cleaves N-glycosidic bonds in nucleosides; pyrimidine salvage and nicotinamide riboside salvage pathways; Spider biofilm induced	URH1	orf19.1888,orf19.9444	8.46249	18.4784	11.5401	13.0692	39.6254	37.2996	13.6088	59.6743
C6_03530C	0.154491	0.922354	2.595	0.0928207	0.871508	0.472096		2.39348	0.0307743		0.916382	0.352162		-0.20898	0.853177			Predicted ORF from Assembly 19; removed from Assembly 20; subsequently reinstated in Assembly 21 and merged with orf19.1020 based on comparative genome analysis		orf19.5719,orf19.13142,orf19.1020	8.50414	0	24.9895	143.534	32.9991	34.1427	24.0915	232.859
CR_10400W			2.59413	0.119564				2.25233	0.0186373	0.0930636				-0.302568	0.815976	0.909801		Ortholog(s) have peptide alpha-N-acetyltransferase activity, peptide-glutamate-N-acetyltransferase activity, peptide-serine-N-acetyltransferase activity	ARD1	orf19.7617	18.5596		56.2067		61.6381		51.5369
C3_00230C			2.58898	0.360539				1.46036	0.656298					-1.15254	0.480926			Putative protein of unknown function; transcript is upregulated in clinical isolates from HIV+ patients with oral candidiasis; regulated by Ssn6		orf19.5446	0.515899		5.90293		1.40041		2.72146
C3_01060W			2.58061	0.352248				3.04363	0.380138					0.440506	0.789602			Ortholog of C. dubliniensis CD36 : Cd36_29340, Spathaspora passalidarum NRRL Y-27907 : spas_CGOB_00040 and Candida albicans WO-1 : CAWG_00248		orf19.2509.1	0		15.0155		3.57207		21.6845
CR_03490W	-2.66525	0.0960028	2.57317	0.105607	-1.47809	0.230062		2.13481	0.0471349		1.4837	0.166976		-0.420284	0.721434	0.857335	DEM1	Putative mitochondrial exonuclease; alpha-factor induced	EXO5	orf19.4392,orf19.11870	2.91072	138.588	23.6112	49.0096	9.58704	0	19.4822	120.336
C2_02400W	2.45453	0.302513	2.57023	0.0543386	-0.711273	0.56384		3.25544	0.002091	0.0196519	-2.30564	0.202379		0.630557	0.349128	0.619859	ECM3	Ortholog(s) have endoplasmic reticulum localization	ECM3	orf19.1563,orf19.9136	2.68906	22.7193	10.5696	100.84	17.3241	0	17.3024	25.4367
C1_13600W			2.56342	0.373676				0.372653	0.923514					-2.23353	0.157991			Ortholog(s) have cytoplasm, nucleus localization	YBL029W	orf19.4996,orf19.12463	0		3.22517		0.0332414		0.627587
CR_09560C			2.55526	0.100271				2.17885	0.0217535	0.101327				-0.413174	0.713768	0.853298		Ortholog of C. parapsilosis CDC317 : CPAR2_201040, Candida tenuis NRRL Y-1498 : CANTEDRAFT_112677, Debaryomyces hansenii CBS767 : DEHA2E02420g and Pichia stipitis Pignal : PICST_37559		orf19.6606	10.5847		33.0054		34.7075		27.2654
C3_01980C			2.55452	0.0551396				2.13849	0.000952751	0.0110057				-0.447704	0.714446		TOM6	Predicted component of the TOM (translocase of outer membrane) complex, involved in protein import into mitochondria	TOM6	orf19.1650,orf19.9219	123.196		128.565		393.693		103.23
C1_06340W	-0.216534	0.884305	2.54801	0.0394956	0.598851	0.591696		0.506054	0.445342	0.675753	1.0578	0.316014		-2.07548				Ortholog of C. dubliniensis CD36 : Cd36_05920, C. parapsilosis CDC317 : CPAR2_803860, Pichia stipitis Pignal : PICST_30324 and Candida guilliermondii ATCC 6260 : PGUG_04439		orf19.6277,orf19.13656,orf19.13658,orf19.6279	9.81438	67.9351	88.8637	48.0486	10.2171	99.7283	19.3462	82.4061
C1_11680C			2.54655	0.269917				3.3336	0.0368048					0.813355	0.617902			Ortholog of C. dubliniensis CD36 : Cd36_10990, C. parapsilosis CDC317 : CPAR2_804585, Candida tenuis NRRL Y-1498 : cten_CGOB_00256 and Debaryomyces hansenii CBS767 : DEHA2F10406g		orf19.1150.1	9.1775		5.78134		62.5846		11.3356
C7_01280C			2.52628	0.107116				1.89606	0.0612982	0.2032				-0.613223	0.591194			Dihydrofolate synthetase involved in folic acid biosynthesis	FOL3	orf19.6908	6.73695		18.5496		19.1038		13.6846
C2_00780W	0.0126804	0.993731	2.52535	0.0814175	-0.597796	0.589049		3.57342	0.00354883	0.0296714	-0.338165	0.762604	0.884234	0.991687	0.056545	0.238293	POT1-2	Putative peroxisomal 3-ketoacyl CoA thiolase; Hap43-repressed		orf19.2046,orf19.9594	1.90442	49.0251	18.0343	238.055	19.3161	17.3292	33.8145	189.28
C6_00590W			2.5183	0.109559				1.59562	0.106591	0.289863				-0.89904	0.439602	0.684795	SLY41	Protein involved in ER-to-Golgi transport; rat catheter and Spider biofilm induced	SLY41	orf19.4199,orf19.11675	8.3087		33.2615		17.4417		20.0825
C5_03030W	-4.14814	0.0342781	2.51799	0.231947	-4.22263	0.0103701	0.104194	1.53006	0.382104		-0.217053	0.806123		-1.0534	0.429551			Ortholog of C. dubliniensis CD36 : Cd36_52790, Candida tropicalis MYA-3404 : CTRG_05968 and Candida albicans WO-1 : CAWG_04684		orf19.4330	1.03098	358.057	5.76902	42.9249	2.14604	14.0956	3.20661	33.3552
C3_01670W			2.51548	0.170526				1.86991	0.223786					-0.673722	0.595592	0.789479		Protein of unknown function; transcript detected on high-resolution tiling arrays		orf19.1677,orf19.9246	2.53404		35.0717		7.49101		24.9383
C4_00480W	-0.00132664	0.999377	2.51154	0.309945	-0.0154798	0.990581		2.15356	0.346392		0.248521	0.844709		-0.523749	0.708785		DUR4	Putative urea permease; fungal-specific (no human or murine homolog); possibly an essential gene, disruptants not obtained by UAU1 method		orf19.5677,orf19.13122	0.376495	0	4.41588	6.36488	1.2868	0	2.54933	5.06309
C3_06610W			2.50235	0.0194795				0.900987	0.153351	0.361991				-1.60166	0.0766029	0.28438		Ortholog(s) have protein binding, bridging activity, role in septin ring assembly and cellular bud neck septin ring localization	BNI5	orf19.7450	24.4863		30.5252		32.955		11.1208
CR_06770C	4.05607		2.49813	0.274234	-0.0154798	0.990581		2.96765	0.0581165		-3.33379			0.476181	0.760265			Putative L-azetidine-2-carboxylic acid acetyltransferase; mutants are viable		orf19.1857,orf19.9415	3.04108	0	5.73081	312.559	17.8834	0	8.55557	30.8137
C3_07880C			2.49644	0.264914				-0.0421571	0.980483					-2.57906	0.0837252			Protein of unknown function; Spider biofilm repressed		orf19.6184	11.5762		34.535		7.95376		6.73848
C6_02050W	-2.74064	0.129428	2.4958	0.195856	-1.8778	0.147927	0.380321	1.71949	0.220266		1.17534	0.378141	0.61633	-0.728244	0.539544		DBR1	Debranchase; homozygous mutant accumulates lariat intermediates of mRNA splicing; rat catheter biofilm repressed	DBR1	orf19.3506,orf19.11000	3.7703	2233.39	12.6177	3615.22	9.04841	553.792	8.64302	2355.59
C1_01310W			2.48779	0.374099				-0.110579	0.977419					-2.62315	0.0601589			Dubious open reading frame		orf19.3320,orf19.10830	0		7.86743		0		1.22157
C6_03650C			2.47744	0.0483187				1.29618	0.0220615	0.101995				-1.17285	0.291127	0.570992	POP2	Component of the Ccr4-Pop2 mRNA deadenylase; heterozygous null mutant exhibits resistance to parnafungin and cordycepin in the C. albicans fitness test	POP2	orf19.5734,orf19.13156	43.3197		57.9823		77.2054		28.8622
C2_06530W			2.45739	0.0422845				2.26347	0.000157187	0.00277385				-0.194227	0.858947	0.934108		Ortholog of S. cerevisiae Tah11, a DNA replication licensing factor required for pre-replication complex assembly; rat catheter, flow model and Spider biofilm induced	TAH11	orf19.29,orf19.7700	36.7543		24.8396		127.887		23.948
C5_04040C			2.44888	0.380852				0.181728	0.938791					-2.32487	0.284556			Ortholog of Candida albicans WO-1 : CAWG_04776		orf19.1286,orf19.8873	3.36621		2.3131		2.5439		0.306526
C2_05130W			2.4484	0.249504				2.416	0.0812221					-0.0186101	0.990302			Putative protein of unknown function; Hap43p-repressed gene	YML131W	orf19.3544,orf19.11028	3.56612		6.17806		13.932		6.48856
C6_01750C			2.44733	0.229435				1.49783	0.336956					-1.00617	0.417178	0.666926		Ortholog(s) have role in cellular bud site selection and cytosol, nucleus localization	BUD17	orf19.3411,orf19.10914	5.82372		33.7994		11.384		18.9244
C3_01950C			2.44655	0.0745491				1.42468	0.0977475	0.273153				-1.00489	0.318652	0.593149		Has domain(s) with predicted integral component of membrane localization		orf19.1653,orf19.9222	32.6325		58.2481		61.5867		32.4116
C2_10150W			2.43843	0.37362				0.483998	0.882386					-1.99222	0.216727			Secreted protein; fluconazole-induced		orf19.1766,orf19.9335	0.297955		3.05699		0.422569		0.754623
CR_07170W	3.36691	0.0523311	2.43384	0.00200882	1.69313	0.164927		2.71886	0.000240222	0.00387627	-1.20538	0.245837	0.508322	0.243858	0.663056	0.825371		Possible dehydrogenase; flow model biofilm induced; rat catheter biofilm induced; Spider biofilm induced		orf19.732,orf19.8351	5.8483	0	45.9897	190.482	28.3876	62.8536	56.505	124.697
C2_08080C			2.4232	0.167531				0.706203	0.597664					-1.75801	0.127114	0.385146	IFM3	Protein with a 2-hydroxyacid dehydrogenase catalytic domain; Hap43-repressed; Plc1-regulated; overlaps orf19.2177		orf19.2176,orf19.9722	9.44873		49.203		11.7621		16.5767
C2_10200W			2.41237	0.0875539				0.996901	0.197653	0.422582				-1.39956	0.233469	0.515406		Predicted olichyl-diphosphooligosaccharide-protein glycotransferase; role in protein N-linked glycosylation; Spider biofilm repressed	OST2	orf19.1761,orf19.9330	41.6027		86.1629		60.5294		37.1951
C7_00910C			2.40205	0.0804289				1.05668	0.234389	0.464855				-1.33188	0.204263			Ortholog of S. cerevisiae Ioc4, a protein that influences gene expression through chromatin remodeling; oxidative stress-induced via Cap1	IOC4	orf19.7023	12.7329		14.7075		18.9439		6.52681
CR_01190C			2.39979	0.0914939				1.0934	0.218572	0.449166				-1.29254	0.230707		SFT1	Putative Golgi v-SNARE; Plc1-regulated; Spider biofilm induced	SFT1	orf19.3234.1	71.5785		59.9088		117.168		27.3848
C2_03490C	0.0919879	0.951533	2.39778	0.0739362	-1.32778	0.280594		1.40308	0.0147949	0.0807298	-1.10929	0.263898		-1.00348	0.422492	0.672456		Ortholog of C. dubliniensis CD36 : Cd36_18230, Debaryomyces hansenii CBS767 : DEHA2E20636g, Pichia stipitis Pignal : PICST_66811 and Spathaspora passalidarum NRRL Y-27907 : SPAPADRAFT_60843		orf19.872,orf19.8491	21.3406	116.377	32.7839	92.007	40.6307	12.0078	18.3837	36.4805
C2_06220C			2.39749	0.30021				2.28001	0.254646					-0.11326	0.941265		MEC3	Putative DNA damage and meiotic pachytene checkpoint protein; increased transcription is observed upon benomyl treatment	MEC3	orf19.5485,orf19.12940	0.952106		8.22525		3.36657		8.14175
CR_02880W	-1.34788	0.346359	2.39398	0.15308	-1.03886	0.378573		1.11723	0.329338		0.575714	0.516491		-1.2725	0.290228			Protein of unknown function; Hap43-repressed; induced in core caspofungin response; regulated by yeast-hypha switch; Spider biofilm repressed		orf19.2846,orf19.10365	19.7279	20.4341	29.9936	42.6229	32.5961	3.08312	13.5746	59.2899
C1_00980W			2.38572	0.264772				1.62327	0.30407					-0.840986	0.502583			Ortholog(s) have structural constituent of ribosome activity and mitochondrial large ribosomal subunit localization	YNL122C	orf19.6008.4	20.2435		78.8931		43.4661		49.78
C2_03440W			2.38464	0.0372296				1.1866	0.160525	0.371742				-1.207	0.0599702	0.243821	PGA33	Putative GPI-anchored protein of unknown function; Spider biofilm repressed		orf19.876,orf19.8495	29.1576		99.9335		50.9801		45.6429
C3_07930C			2.37491	0.526315				-0.110579	0.977419					-2.62798	0.196199			Putative adhesin-like protein		orf19.6188	0		1.74469		0		0.0336037
C3_01470W	-3.26732		2.37247	0.518556	-0.0154798	0.990581		-0.110579	0.977419		3.49755	0.00756281	0.182016	-2.60646	0.183874		ARF3	Similar to but not orthologous to S. cerevisae Arf3; transcript filament induced; Tup1 regulated; rat catheter biofilm repressed (see Locus History Note for Assembly 19 correction)		orf19.1702,orf19.9269	0	0	51.4226	79.48	0	0	1.7642	166.729
C2_08950W			2.3693	0.153618				0.201154	0.86256					-2.23174	0.0607515			Predicted homeodomain-like transcription factor; also has a metal-binding Ada DNA repair protein domain; Spider biofilm induced		orf19.211,orf19.7843	22.0133		60.422		18.7456		14.5122
C5_01540W			2.35836	0.0839848				1.50718	0.0669555	0.215745				-0.908784	0.386621	0.643748		Protein component of the small (40S) ribosomal subunit; Spider biofilm repressed	RPS11A	orf19.4149.1	591.565		646.898		1331.17		392.333
CR_09360W			2.3518	0.367737				1.5621	0.601869					-0.786551	0.616063		FCY24	Putative transporter; more similar to S. cerevisiae Tpn1, which is a vitamin B6 transporter, than to purine-cytosine permeases; transcription is regulated by Nrg1; Spider biofilm induced		orf19.7331	0.214958		3.24787		0.475272		1.98076
C6_02210W	0.141752	0.933007	2.35166	0.331544	-0.0154798	0.990581		-0.524437	0.892608		0.128987	0.911867		-2.88546	0.013159			Protein of unknown function; oxidative stress-induced via Cap1; induced by alpha pheromone in SpiderM medium		orf19.3461,orf19.10965	0.0949016	0	15.4417	14.4451	0	0	2.00694	11.6488
C6_00120W			2.34741	0.254787				0.387611	0.806553					-2.01983	0.0568484			Ortholog(s) have mitochondrion localization	MRX7	orf19.6325.1	39.8687		71.7412		35.6213		19.5119
C4_03770W			2.34688	0.0790817				0.724904	0.254708	0.487886				-1.6228	0.169096	0.444406		Ortholog(s) have protein binding, bridging activity, role in proteasome regulatory particle assembly and cytoplasm, nucleus, ribosome localization	TMA17	orf19.1301,orf19.8881	98.3192		125.425		110.569		46.5134
C1_11720W	1.11157	0.494253	2.34093	0.010707	-1.04736	0.462099	0.648578	0.483358	0.523648	0.732649	-1.62685	0.0760727	0.32438	-1.88093	0.00132483	0.0189634		Ortholog of Candida albicans WO-1 : CAWG_00265		orf19.1146	50.877	199.041	107.13	181.486	52.222	83.9461	30.0627	78.3563
C2_05980C	0.419319	0.825824	2.33796	0.0902794	-0.0154798	0.990581		0.702514	0.367261	0.60588	0.0345755	0.982975		-1.6645	0.16797	0.442975		Ortholog(s) have acyl-CoA hydrolase activity, role in fatty acid beta-oxidation and mitochondrion, peroxisome localization	TES1	orf19.4122,orf19.12685,orf19.11605,orf19.5218	14.337	0	33.2155	0	17.2563	0	11.7906	0
C3_02190C			2.33775	0.073874				0.965159	0.220014	0.450345				-1.35116	0.180998	0.458964		Putative ubiquinone oxidoreductase; repressed by nitric oxide; Hap43p-repressed		orf19.1625,orf19.9193	64.9711		80.0697		89.7814		35.2914
C4_04620C			2.33749	0.507329				2.67184	0.430254					0.195234	0.940028			Protein with DNA binding domain, an endonuclease domain; adjacent to CEN4, the centromere region of Chr 4; clade-associated gene expression		orf19.3820,orf19.11301	0.0220701		0		0.384528		0.0205139
C1_11280W	-0.515328	0.762988	2.33711	0.043772	-1.51115	0.226193		2.34615	0.017086	0.0886803	-0.791703	0.49234	0.699932	0.00683638	0.990146	0.996971		Ortholog(s) have U6 snRNA binding, pre-mRNA binding activity and role in mRNA cis splicing, via spliceosome, spliceosomal snRNP assembly	CWC2	orf19.674,orf19.8291	6.46458	128.201	42.5247	357.83	21.7604	31.6322	43.7819	222.261
C1_12180C			2.33238	0.0834081				0.0462231	0.950797	0.977895				-2.26239	0.0425152	0.201003		Protein of unknown function; Hap43-repressed gene		orf19.5246,orf19.12711	28.7256		50.3913		21.8675		11.8769
C1_05810W			2.33058	0.123247				1.61781	0.0920276	0.262361				-0.697956	0.557281	0.763816	GIM5	Putative heterohexameric cochaperone prefoldin complex subunit; macrophage/pseudohyphal-repressed gene and macrophage-induced protein	GIM5	orf19.2471,orf19.10008	17.3626		60.8977		37.1619		42.3217
C2_10680W	1.35636	0.480664	2.32268	0.00987112	-1.78653	0.202107	0.436633	1.60283	0.0179342	0.0914147	-2.50171	0.0324826	0.238137	-0.744985	0.136612	0.397153		Ortholog(s) have role in transcription from RNA polymerase II promoter and transcription factor TFIID complex localization	TAF8	orf19.5346,orf19.12806	20.9638	834.508	44.1942	2031.04	45.6281	201.655	26.9822	662.438
C7_01290W			2.31137	0.130139				0.328468	0.723373	0.862347				-1.95653	0.113267		MED11	Subunit of the RNA polymerase II mediator complex	MED11	orf19.6909	37.413		33.9708		31.954		10.0091
C1_05190C	0.189639	0.923204	2.31129	0.115852	-2.27726	0.157098	0.382681	0.436957	0.658627		-2.46135	0.00948755	0.193124	-1.86411	0.106736			Protein with a NADH-ubiquinone oxidoreductase B18 subunit domain; gene has intron		orf19.446.1	59.4968	2433.11	76.4151	538.911	58.3014	717.981	23.21	106.454
C2_08120W			2.30923	0.449992				2.70498	0.263607					0.261353	0.922384		MAF1	Putative negative regulator of RNA polymerase III; decreased expression in hyphae vs yeast cells; caspofungin repressed; Spider biofilm repressed	MAF1	orf19.2173,orf19.9719	127.685		0		630.988		14.9997
CR_00480W			2.30912	0.145901				1.7842	0.0695792	0.21976				-0.529854	0.660419		MRPL6	Putative mitochondrial ribosomal protein	MRPL6	orf19.7486	15.8029		26.0275		38.6985		19.7745
C1_09090C			2.30144	0.130074				0.964128	0.240156	0.47178				-1.31442	0.292717	0.571167	ARG81	Zn(II)2Cys6 transcription factor; required for utilization of ornithine as a nitrogen source and for wild-type resistance to caffeine; required for yeast cell adherence to silicone substrate	ARG81	orf19.4766,orf19.12230	8.52836		19.2474		11.3684		8.69117
CR_04790W			2.29256	0.273961				3.80335	0.00947322					1.36519	0.508872		MVB12	ESCRT-I complex subunit with a role in multivesicular body (MVB) trafficking; mutant displays growth defect on alkaline medium; Hap43p-repressed gene		orf19.6313.2	46.3795		6.59702		515.699		30.1061
C3_07480W			2.28983	0.00286143				1.77452	0.00338223	0.0286247				-0.562319	0.305402	0.582059		Ortholog(s) have ubiquitin-protein transferase activity and role in generation of catalytic spliceosome for first transesterification step	PRP19	orf19.6740,orf19.14032	13.4124		48.7729		32.5829		34.6601
C3_02930W			2.28593	0.425464				0.75039	0.843444					-1.58653	0.328156			Has a predicted autophagy-related protein domain; transcription repressed by fluphenazine treatment		orf19.286,orf19.7918	0.240461		4.18294		0.435157		1.22323
C2_04830W	-0.563345	0.676212	2.28491	0.108502	-0.483397	0.673876		2.57195	1.24334e-05	0.000381934	0.385526	0.663401		0.276852	0.834249	0.920268		Ortholog of C. dubliniensis CD36 : Cd36_19390, C. parapsilosis CDC317 : CPAR2_209600, Candida tenuis NRRL Y-1498 : CANTEDRAFT_134010 and Debaryomyces hansenii CBS767 : DEHA2C14960g		orf19.4128,orf19.7811,orf19.181	13.167	30.6362	23.8694	24.1654	57.7891	11.0071	32.4032	31.0537
C4_01260W	-2.22075	0.188001	2.28254	0.0703493	-1.69784	0.179218		0.551367	0.323851	0.563885	0.839725	0.532319		-1.71683	0.125568	0.382979	RLM1	Putative transcription factor; required for wild-type resistance to cell wall perturbation, caspofungin treatment; regulates caspofungin induction of PGA13	RLM1	orf19.4662,orf19.12132	27.7012	47.5207	74.9047	2.72275	30.4295	0	26.1686	6.80098
CR_02700W			2.28165	0.190171				1.9445	0.101112	0.279726				-0.338338	0.76912			Ortholog(s) have role in protein transport and endoplasmic reticulum, nuclear envelope localization	PGA2	orf19.2829,orf19.10347	21.43		32.4554		55.1318		28.6122
C6_00070C			2.27838	0.499449				0.69671	0.857079					-1.63476	0.356477		PGA25	Putative GPI-anchored adhesin-like protein; fluconazole-downregulated; induced in oralpharyngeal candidasis; Spider biofilm induced		orf19.6336,orf19.7542	0		0.272934		0.0264987		0.0667735
C2_09310C			2.27829	0.302752				1.4622	0.428888					-0.797779	0.528958			Trimeric GatFAB AmidoTransferase(AdT) complex subunit; involved in the formation of Q-tRNAQ; repressed by fluphenazine treatment or in an azole-resistant strain that overexpresses CDR1; Spider biofilm induced	GTF1	orf19.4092,orf19.11573	4.46347		24.1982		9.31169		15.1415
C3_03720W			2.27445	0.246807				2.27427	0.0617516					-0.119672	0.942567		GTT11	Glutathione S-transferase, localized to ER; induced in exponentially growing cells, under oxidative stress; induced by nitric oxide; Spider biofilm induced		orf19.6947,orf19.14209	174.17		121.088		613.601		119.718
C7_00560C			2.27429	0.095602				2.33066	0.0334978	0.138087				-0.0090974	0.988422		THG1	tRNA guanylyltransferase, with role in tRNA modification; catalyzes reverse (3'-5') nucleotide polymerization	THG1	orf19.7063	7.22747		25.1551		27.1808		22.116
C1_13200C			2.27355	0.33863				2.08436	0.195665					-0.184944	0.909698		REX3	Ortholog(s) have 3'-5'-exoribonuclease activity and role in U5 snRNA 3'-end processing, exonucleolytic trimming to generate mature 3'-end of 5.8S rRNA from tricistronic rRNA transcript (SSU-rRNA, 5.8S rRNA, LSU-rRNA)	REX3	orf19.4948,orf19.12413	3.03174		3.98222		9.12079		3.73637
C3_03320W			2.27015	0.171601				1.32115	0.412776					-1.06244	0.0163056	0.109809	RUB1	Ubiquitin-related protein with similarity to mammalian NEDD8; reversible conjugation (neddylation) of the cullin subunit (Cdc53p) modulates the ubiquitin ligase activity of the SCF complexes	RUB1	orf19.330.1	16.5083		166.591		31.4352		77.7264
C5_02130W			2.2685	0.53009				1.8797	0.624467					-0.488655	0.823177			Ortholog of Candida tropicalis MYA-3404 : CTRG_03197, Candida lusitaniae ATCC 42720 : CLUG_02837 and Candida albicans WO-1 : CAWG_04597		orf19.4217	0		0.347116		0.481393		0.213573
CR_04750W			2.2632	0.216855				3.59333						1.35165	0.384998			Protein of unknown function; Hap43-induced; rat catheter and Spider biofilm induced	YLR363W-A	orf19.6316.4	26.8346		16.2695		213.002		45.1181
C6_01310W			2.26224	0.513188				0.887956	0.818164					-1.41869	0.444144		FIG1	S. cerevisiae Fig1 ortholog; an integral membrane protein required for mating; role in thigmotropism; transcript is opaque-specific and a-specific; activated by Cph1 or alpha pheromone	FIG1	orf19.138,orf19.7782	0		0.680442		0.116261		0.189749
C1_03530W	-0.449966		2.26095	0.426763	2.61468	0.0841132	0.287638	0.78021	0.840051		3.3682	0.00601808	0.162134	-1.49	0.352604		MED17	Putative RNA polymerase II mediator complex subunit; possibly an essential gene, disruptants not obtained by UAU1 method	SRB4	orf19.3055,orf19.10573	0	176.028	30.8597	164.905	1.01541	647.875	11.7799	413.077
C1_13820C			2.25754	0.0411292				2.15124	0.00205208	0.0195183				-0.0898781	0.913451	0.963347		Protein of unknown function; Hap43-induced; Spider biofilm induced		orf19.5020,orf19.12487	15.1725		40.1206		52.136		42.0522
CR_08260C			2.25681	0.231245				0.492365	0.78241					-1.83628	0.0978898			Protein of unknown function; Spider biofilm induced		orf19.6390,orf19.13748	9.47404		103.161		10.3988		32.1427
C3_06550C			2.25414	0.108091				0.364459	0.650249	0.815538				-1.85861	0.0966903	0.325516		Ortholog(s) have cytoplasm, holo TFIIH complex localization	TFB6	orf19.7444	36.2978		37.4675		34.4442		11.6304
CR_09820C			2.25304	0.526331				0.213055	0.95631					-2.0341	0.343105			Ortholog of Candida albicans WO-1 : CAWG_02247		orf19.7555	0		2.11768		0.0531192		0.419785
C3_07430W	-2.03471	0.176177	2.25293	0.507934	-1.75761	0.189947		2.46579	0.432329		0.574581	0.501999		0.195234	0.940028			Ortholog(s) have acid phosphatase activity, role in dephosphorylation, intracellular sterol transport and cytoplasm, nucleus localization	DET1	orf19.6747,orf19.14039	10.6404	158.039	0	53.4192	64.3886	24.2593	2.64629	89.0535
CR_00550W			2.24837	0.546358				2.07342	0.580433					-0.235149	0.932654			Putative protein of unknown function; transcript is upregulated in clinical isolates from HIV+ patients with oral candidiasis		orf19.7480	0.0615452		0		0.812804		0
C2_03620W	0.180225	0.906643	2.24538	0.109467	-0.0154798	0.990581		1.28762	0.151187		0.0732519	0.934854		-0.972685	0.41164	0.661599	IFK2	Putative thiol-specific monooxygenase; mutant is viable; flow model biofilm induced		orf19.856,orf19.8476	4.02188	0	23.1935	64.7106	7.66379	0	13.0007	56.3803
CR_08980C			2.2433	0.0786538				0.707372	0.228516	0.459135				-1.54732	0.18371	0.461736		Ortholog(s) have protein phosphatase 1 binding activity, role in actin filament organization, cortical actin cytoskeleton organization, endocytosis, protein secretion and actin cortical patch, nucleus localization	SCD5	orf19.7295	16.4408		31.632		19.6342		12.2908
C1_11250W			2.23195	0.118398				1.39303	0.0825044	0.246681				-0.902488	0.441034	0.685037		Microtubule-binding protein of the cortical microtubule; delays exit from mitosis when the spindle is abnormally oriented; Spider biofilm repressed	BIM1	orf19.676,orf19.8293	23.2083		120.002		46.0526		72.0334
C3_04120C			2.22313	0.108415				1.58275	0.0186601	0.0930636				-0.632654	0.604286	0.79432		Membrane-localized protein of unknown function		orf19.5856,orf19.13278	16.05		41.7128		37.0842		30.5865
C1_10540C			2.22141	0.133949				0.479886	0.585741	0.774823				-1.70596	0.118599	0.36829		Putative adapter protein; links synaptojanins Inp52 and Inp53 to the cortical actin cytoskeleton in S. cerevisiae; mutants are viable	BSP1	orf19.998,orf19.8613	29.9968		31.7357		28.568		10.9394
C4_00860C	0.523868	0.750375	2.21719	0.00636689	-0.0154798	0.990581		1.9982	0.000313057	0.0047038	-0.299705	0.755121		-0.236159	0.660781	0.824189		Protein of unknown function; induced in cyr1 or ras1 mutant; induced by fluconazole, by alpha pheromone in SpiderM medium and during oralpharyngeal candidasis; Spider biofilm induced	PIN2	orf19.4706,orf19.12177	72.3723	0	149.606	241.142	212.343	0	132.717	180.29
CR_07230W			2.21284	0.0766467				0.814211	0.144183	0.347228				-1.38037	0.236052			Putative histone chaperone; role in chromatin remodeling; rat catheter and Spider biofilm repressed	CHZ1	orf19.6147,orf19.13566	94.5809		55.4111		122.827		24.5983
C3_00190W			2.20955	0.330357				0.659468	0.79483					-1.50137	0.238155			Ortholog of Candida guilliermondii ATCC 6260 : PGUG_05321, Candida lusitaniae ATCC 42720 : CLUG_00887 and Candida albicans WO-1 : CAWG_02354		orf19.5451	2.23565		39.0225		3.18805		15.8944
C1_07930C			2.20811	0.164582				1.47353	0.117998	0.309031				-0.740857	0.563741	0.76825	ERD1	Putative membrane protein required for the retention of lumenal endoplasmic reticulum proteins; rat catheter biofilm induced	ERD1	orf19.5065,orf19.12531	7.06347		20.48		13.938		14.029
C7_04070C			2.20338					-2.32923	0.543761					-4.57119	0.0344887			Ortholog of C. dubliniensis CD36 : Cd36_73740, Candida tropicalis MYA-3404 : CTRG_05151 and Candida albicans WO-1 : CAWG_05736		orf19.7170	1.31974		7.00878		0		0.0820556
CR_04270C	1.71174	0.420372	2.1972	0.342491	1.13213	0.423865	0.621484	-0.606291	0.824228		0.185411	0.912131		-2.78651	0.0173786			Has domain(s) with predicted nucleic acid binding, zinc ion binding activity	YER137C	orf19.515,orf19.8146	3.06881	1159.39	19.4176	24.5784	1.45719	1641.97	2.88758	31.2662
C1_04690C			2.19482	0.410922				2.32488	0.406822					0.0175363	0.990851			Ortholog(s) have chromatin binding activity and role in meiotic sister chromatid cohesion, protein localization to chromosome, centromeric region, reciprocal meiotic recombination, synaptonemal complex assembly	REC8	orf19.776,orf19.8398	0.156395		2.34809		0.611349		2.51464
C1_00370W			2.19445	0.244038				0.898155	0.542819					-1.35717	0.257609			Protein of unknown function		orf19.6072.1	18.0696		52.6911		24.3691		22.769
CR_09320C			2.19069	0.00383097				2.66658	4.99868e-07	2.83966e-05				0.410897	0.298122	0.573715	PHO88	Protein with a role in phosphate transport; biofilm-regulated expression; amphotericin B repressed	PHO88	orf19.7327	60.4146		133.347		283.897		158.12
C2_09680W			2.18891	0.234015				1.41008	0.30497					-0.791211	0.527795			Ortholog(s) have SNAP receptor activity and role in ER to Golgi vesicle-mediated transport, retrograde vesicle-mediated transport, Golgi to ER, vesicle fusion	BET1	orf19.1386,orf19.8964	9.34802		42.1838		19.2527		27.5839
C7_03640C			2.1888	0.253216				1.29739	0.324581	0.564849				-0.852481	0.458588			Ortholog(s) have asparagine-tRNA ligase activity, role in mitochondrial asparaginyl-tRNA aminoacylation and mitochondrion localization	SLM5	orf19.6698,orf19.13990	7.7824		12.395		14.1461		7.60342
C6_02000W			2.18861	0.383486				-1.62493	0.672871					-3.82975	0.00883211		PLB2	Putative phospholipase B; conserved catalytic region; 6 putative N-glycosylation motifs; predicted secretion signal; no GPI anchor predicted; fungal-specific (no human or murine homolog)		orf19.690,orf19.8309	0.13518		3.48118		0		0.224528
C7_00460W	0.394225	0.822573	2.18742	0.261733	-0.0154798	0.990581		2.24549	0.0658546		-0.118668	0.931835		0.00440376	0.99787			Ortholog(s) have cytosol, nucleus localization	YCL002C	orf19.7073	4.48008	0	4.53894	16.3365	15.3559	0	4.94801	6.75739
CR_08010W			2.18661	0.397952				3.56501	0.0606574					1.24694	0.534171		DAD4	Subunit of the Dam1 (DASH) complex, which acts in chromosome segregation by coupling kinetochores to spindle microtubules	DAD4	orf19.596.2	7.93924		5.55538		89.4296		16.8559
C4_02890C			2.18291	0.0783607				1.44681	0.11085	0.296288				-0.78616	0.307372	0.584203	QCR9	Putative ubiquinol cytochrome c reductase; shows colony morphology-related gene regulation by Ssn6p	QCR9	orf19.2707.1	77.2398		169.725		150.413		106.024
C2_05050C			2.18215	0.147498				1.83088	0.0312965	0.132556				-0.328259	0.785531	0.89299		Ortholog(s) have acetylglucosaminyltransferase activity, role in protein N-linked glycosylation and Golgi medial cisterna localization	GNT1	orf19.3536,orf19.11020	13.5458		18.7869		33.9758		16.6736
C3_04160W	-0.791999	0.604517	2.17856	0.470643	-0.0154798	0.990581		-0.110579	0.977419		1.02348	0.23691		-2.29492	0.217954		DAL8	Putative allantoate permease; fungal-specific (no human or murine homolog)		orf19.5859,orf19.13281	0	0	2.24488	8.93964	0	0	0.489743	18.9481
C5_03810C			2.17437	0.235726				1.42894	0.269897					-0.715358	0.563167			Ortholog of C. dubliniensis CD36 : Cd36_53540, Debaryomyces hansenii CBS767 : DEHA2G07854g, Pichia stipitis Pignal : PICST_32162 and Spathaspora passalidarum NRRL Y-27907 : SPAPADRAFT_50795		orf19.1113,orf19.8710	8.86142		12.6211		15.3449		8.53499
C1_06030C	-1.4971	0.353866	2.17416	0.0989096	-0.953314	0.43512		0.343994	0.616163	0.790304	0.787305	0.532368		-1.83471	0.128377			Ortholog of S. cerevisiae Shg1; a COMPASS (Set1C) complex subunit that methylates histone H3 on lysine 4 and is required in transcriptional silencing near telomeres; repressed in an azole-resistant strain overexpressing MDR1	SHG1	orf19.2442,orf19.9978	55.741	65.9941	31.0739	15.5586	50.804	0	9.84152	25.867
C5_00870C	0.730271	0.659116	2.16805		-0.0154798	0.990581		0.153898	0.967592		-0.422909	0.731915		-1.99305	0.332526		GIT4	Glycerophosphocholine transporter; fungal-specific (no human or murine homolog); possibly an essential gene, disruptants not obtained by UAU1 method; Hap43p-repressed gene		orf19.1980,orf19.9536	0.108647	0	1.73156	2.93335	0.130302	0	0.479253	1.25119
CR_04770C			2.16351	0.188585				1.6566	0.0939094	0.266376				-0.504051	0.701123			Ortholog of C. dubliniensis CD36 : Cd36_30140, C. parapsilosis CDC317 : CPAR2_204040, Candida tenuis NRRL Y-1498 : CANTEDRAFT_114703 and Debaryomyces hansenii CBS767 : DEHA2G22880g		orf19.6315,orf19.13692	15.7485		33.3848		33.8552		25.3488
CR_00840C			2.15756	0.509282				-0.110579	0.977419					-2.27868	0.246677			Ortholog of Candida albicans WO-1 : CAWG_01442		orf19.3271	0		3.43616		0		0.695241
C2_10040W			2.15321	0.458881				3.1588	0.351781					0.983746	0.556968			Dubious open reading frame		orf19.1778	0		4.10033		2.59211		9.33097
CR_01010W			2.15273	0.249138				1.12759	0.453008					-1.11133	0.336025		TEN1	Protein involved in telomere maintenance; forms a complex with Stn1; transcription is regulated upon yeast-hypha switch; Spider biofilm induced		orf19.3255,orf19.10765	11.0231		48.3954		17.4324		25.2031
C4_02880C			2.15205	0.198334				2.01906	0.0563406	0.193008				-0.163105	0.892562			Ortholog(s) have guanyl-nucleotide exchange factor activity, role in mature ribosome assembly and cytosol, nucleolus, polysome, preribosome, large subunit precursor localization	SDO1	orf19.2708,orf19.10223	13.6947		26.6124		37.2136		26.2606
C3_00740W			2.15185	0.195985				-0.342164	0.805166					-2.53586	0.0208412			Ortholog of Candida albicans WO-1 : CAWG_02410		orf19.5382	15.3126		57.2193		9.71235		11.1778
C5_04250W			2.15158	0.108399				3.02869	0.00497739	0.0371246				0.753932	0.253374	0.532771	MRV8	Protein of unknown function; Spider biofilm induced		orf19.3908,orf19.11389	7.73082		44.5013		45.2508		64.4035
C7_03260C			2.14724	0.102534				1.83803	0.0154371	0.0830125				-0.344251	0.753906	0.8766		Ortholog of C. dubliniensis CD36 : Cd36_72910, C. parapsilosis CDC317 : CPAR2_704100, Candida tenuis NRRL Y-1498 : CANTEDRAFT_113193 and Debaryomyces hansenii CBS767 : DEHA2E23100g		orf19.5129,orf19.12594	17.4085		42.7039		43.8409		36.9175
C1_11640C			2.14539	0.254453				1.31316	0.308941					-0.802314	0.516049		DPP2	Protein similar to S. cerevisiae pyrophosphate phosphatase Lpp1p; possible role in farnesol biosynthesis	LPP1	orf19.1155,orf19.8747	10.262		15.2714		18.2097		9.60494
C5_00510W	-0.38604	0.8208	2.14331	0.2858	-0.0154798	0.990581		1.17462	0.523917		0.680491	0.562425		-1.02169	0.435412			Ortholog of C. dubliniensis CD36 : Cd36_50520, C. parapsilosis CDC317 : CPAR2_304000, Candida tenuis NRRL Y-1498 : cten_CGOB_00233 and Debaryomyces hansenii CBS767 : DEHA2E12408g		orf19.938,orf19.8553	1.15813	0	6.46338	4.46353	1.87321	0	3.63709	6.33452
C1_03180W			2.14289	0.182705				0.222843	0.846507					-1.96123	0.0903603	0.313355		Putative lipoyl ligase; role in modification of mitochondrial enzymes by attachment of lipoic acid groups; rat catheter biofilm induced	LIP2	orf19.3010,orf19.10528	12.4228		37.8905		10.6654		11.1382
CR_04020C	-2.22664	0.287525	2.14263	0.373539	2.36541	0.0470128	0.214094	2.55201	0.143326		4.87293			0.292304	0.888628			Ortholog(s) have structural constituent of cytoskeleton activity	CDC31	orf19.485,orf19.8115	30.4506	1312.52	10.5552	495.389	130.324	4129.54	14.5196	2237.18
C3_04380C			2.13665					3.56702	0.0241359	0.108818				1.39262	0.0145869	0.102109		Putative U3 snoRNP protein; flucytosine induced	SNU13	orf19.5885,orf19.13306	55.0946		157.349		456.172		393.582
C6_01330C			2.13421	0.414726				-0.110579	0.977419					-2.25709	0.0950812			Ortholog of C. dubliniensis CD36 : Cd36_61450, C. parapsilosis CDC317 : CPAR2_602710, Candida tenuis NRRL Y-1498 : cten_CGOB_00240 and Pichia stipitis Pignal : psti_CGOB_00191		orf19.3450.1,orf19.10954,orf19.3450	0		10.3573		0		2.28863
C3_03780W			2.13415	0.573913				-0.110579	0.977419					-2.26466	0.312495			Protein of unknown function		orf19.6940	0		1.40212		0		0.145002
C6_02620C			2.1329	0.438623				2.5833	0.220163					0.322573	0.873314			Protein of unknown function; Spider biofilm induced		orf19.5532,orf19.12978	1.55214		2.18083		8.24483		2.90178
C2_09760W	-3.19283	0.0340049	2.12478	0.0910047	-3.38904	0.0166511		0.368588	0.508085	0.724314	0.120089	0.887172		-1.75565	0.124942	0.382473		Ortholog of C. dubliniensis CD36 : Cd36_23840, Candida tenuis NRRL Y-1498 : CANTEDRAFT_104074, Debaryomyces hansenii CBS767 : DEHA2B13310g and Pichia stipitis Pignal : PICST_58235		orf19.1374,orf19.8954	94.053	561.306	103.965	156.213	84.4926	0	35.344	166.342
C3_02360C			2.12368	0.185954				4.0274	0.000117125	0.00222806				1.82263	0.0941495	0.320737		Ortholog(s) have cytosol, nucleus localization		orf19.1608,orf19.9176	1.78841		8.40954		20.8059		25.1926
C6_03170C			2.11985	0.316972				3.64218	0.00865866					1.43187	0.338809		MDR1	Plasma membrane MDR/MFS multidrug efflux pump; methotrexate is preferred substrate; overexpression in drug-resistant clinical isolates confers fluconazole resistance; repressed in young biofilms; rat catheter biofilm induced	FLR1	orf19.5604,orf19.13047	1.2957		2.58014		11.48		7.64046
C3_07210W			2.11865	0.129724				0.960338	0.276494	0.512112				-1.12958	0.273468	0.552123	MET8	Putative bifunctional dehydrogenase and ferrochelatase with a predicted role in siroheme biosynthesis; regulated by Gcn2p and Gcn4p	MET8	orf19.6780,orf19.14072	23.4403		46.875		33.3431		24.0226
C1_06820W			2.11474	0.0973686				1.17163	0.280491	0.5156				-0.994444	0.083823	0.300734		Ortholog of C. dubliniensis CD36 : Cd36_06390, C. parapsilosis CDC317 : CPAR2_209040, Candida tenuis NRRL Y-1498 : CANTEDRAFT_114052 and Debaryomyces hansenii CBS767 : DEHA2D14300g		orf19.6227,orf19.13607	11.7243		52.5409		18.7002		27.5761
C1_09860C			2.11246	0.108847				1.91342	0.060934	0.202485				-0.22653	0.641721	0.816423	TFA1	Protein with polyglutamate motifs and abundant Ser/Thr residues; described as a subunit of TFIIE, which is a basal transcription initiation factor of RNA Polymerase II; possibly an essential gene, disruptants not obtained by UAU1 method	TFA1	orf19.4851,orf19.12314	11.7938		43.4423		33.2857		37.6367
C7_02210W	-1.32651	0.447816	2.11135	0.557678	-0.0154798	0.990581		-0.110579	0.977419		1.59779	0.244526		-2.29232	0.249453			Ortholog of C. dubliniensis CD36 : Cd36_72020 and Candida albicans WO-1 : CAWG_05570		orf19.6493,orf19.13846	0	0	2.02202	0	0	0	0.217132	9.73539
C3_06360C			2.11123					-0.266148	0.573328	0.768312				-2.4548			CYP5	Putative peptidyl-prolyl cis-trans isomerase; macrophage-downregulated protein level; protein level decrease in stationary phase cultures; predicted endoplasmic reticulum (ER) localization	CPR5	orf19.7421	143.735		1629.33		90.2078		250.052
CR_00020W			2.10913	0.376834				-0.236866	0.884189					-2.32252	0.151767		TLO1	Member of a family of telomere-proximal genes of unknown function; hypha-induced expression; rat catheter biofilm repressed		orf19.7544	15.9145		5.60304		9.6682		1.03035
C3_02120W	2.86225	0.109969	2.10735	0.485334	0.224318	0.881653	0.930144	-0.110579	0.977419		-1.82887	0.0510323	0.261149	-2.26315	0.188526			Has domain(s) with predicted fatty-acyl-CoA binding activity		orf19.1634,orf19.9202	0	610.395	216.06	455.784	0	420.355	40.3069	179.135
C7_03230C			2.10668	0.354959				2.09717	0.277771					-0.101708	0.938548			Protein of unknown function; transcript detected on high-resolution tiling arrays; Spider biofilm induced		orf19.5132,orf19.12597	3.61761		24.6715		11.4755		25.151
C3_03070W	-2.63715	0.0869163	2.10287	0.303757	-1.21894	0.319731		0.940423	0.55933		1.54853	0.12267		-1.22385	0.342843			Putative transporter similar to MDR proteins; fungal-specific; Spider biofilm induced		orf19.304,orf19.7936	2.7532	60.994	14.0567	18.0224	3.94062	8.77954	6.94407	63.7156
C4_02200C			2.10248	0.254735				0.22458	0.873821					-1.93647	0.124919			Ortholog of C. dubliniensis CD36 : Cd36_42090, Debaryomyces hansenii CBS767 : DEHA2C14872g, Pichia stipitis Pignal : PICST_74821 and Spathaspora passalidarum NRRL Y-27907 : SPAPADRAFT_58607		orf19.4570,orf19.12039	13.1441		23.0379		11.7273		6.76148
C6_03400C			2.09952	0.09428				0.465853	0.357704	0.596905				-1.64386	0.158765	0.430458	QCR7	Putative ubiquinol-cytochrome-c reductase, subunit 7; Hap43p-repressed gene	QCR7	orf19.5629,orf19.13074	160.61		161.746		162.202		59.7823
C3_02510C			2.09694	0.428534				1.57351	0.464231					-0.529809	0.744782		SAP8	Secreted aspartyl protease; regulated by growth phase, temperature, white-opaque switch; highly expressed in opaque cells and upon deep epidermal invasion; greater expression in vaginal than oral infection; prominent role in biofilms		orf19.242,orf19.7872	0.962957		3.03014		2.3942		2.22846
C4_05820W			2.09645	0.131645				0.994678	0.169101	0.383326				-1.13557	0.356895			Ortholog(s) have cysteine desulfurase activity, role in iron-sulfur cluster assembly and L-cysteine desulfurase complex, extrinsic component of mitochondrial inner membrane, mitochondrial matrix localization	ISD11	orf19.1267.1	84.9792		106.403		121.791		54.1357
C1_11340W	-1.63183	0.346093	2.09565	0.377908	-0.0154798	0.990581		2.6209	0.247778		1.88075	0.159785		0.416469	0.73888		PRM1	Putative membrane protein with a predicted role in membrane fusion during mating; Hap43p-repressed gene; protein induced during the mating process	PRM1	orf19.669,orf19.8286	0.228033	0	0.711476	0	1.14981	0	1.0294	10.5511
C4_03870C	1.72995	0.235077	2.09529	0.369299	1.2206	0.309855		0.196436	0.931358		-0.217937	0.830338		-1.89582	0.11403			Ortholog(s) have role in maintenance of rDNA, regulation of exit from mitosis and nuclear periphery localization	NUR1	orf19.5042,orf19.12509	3.25047	0	15.558	49.6664	2.90665	64.0175	4.6714	34.0049
C2_10310C	6.03784	0.00115987	2.09329	0.149233	2.02136	0.106615		0.505766	0.544769	0.747441	-3.54585	0.00215164	0.0980066	-1.56509	0.169614	0.44533	KIP2	Putative kinesin-related motor protein involved in mitotic spindle positioning; repressed by alpha pheromone in SpiderM medium; periodic mRNA expression, peak at cell-cycle G2/M phase	KIP2	orf19.1747,orf19.9315	19.5202	0	21.4945	412.098	19.0438	142.668	7.93647	41.4447
C1_09080C			2.09281	0.100979				-0.108831	0.876901	0.947321				-2.23548	0.0469529	0.214649	PGA6	GPI-anchored cell wall adhesin-like protein; induced by high iron; upregulated upon Als2 depletion; mRNA binds She3 and is localized to hyphal tips; Spider biofilm repressed		orf19.4765,orf19.12229	33.453		76.9603		22.6207		18.437
C4_00530C			2.09158	0.473101				0.431493	0.909478					-1.64539	0.362917			Has domain(s) with predicted hydrolase activity		orf19.4189,orf19.11666	0.158516		2.64314		0.193633		0.919204
CR_06920W			2.09063	0.288442				0.846819	0.589203					-1.30692	0.301439			Protein of unknown function; Hap43-induced gene		orf19.1841,orf19.9399	3.39259		6.82758		4.46495		3.11139
CR_06820W	-4.02476	0.021061	2.09041	0.229875	-1.83246	0.1848	0.417779	1.12808	0.320656	0.561317	2.20154	0.0295674		-0.942374	0.425862			Ortholog(s) have mitochondrion localization	AIM19	orf19.1852,orf19.9410	28.247	778.188	54.252	68.9629	45.2741	251.414	31.0224	314.015
C4_05840W	-1.54542	0.289679	2.07605	0.364718	-0.953314	0.43512		3.37668	0.0637832		0.850626	0.346967		1.1854	0.439026		FRE3	Protein with similarity to ferric reductase Fre10p; possibly an essential gene, disruptants not obtained by UAU1 method		orf19.1270,orf19.8856	0.297364	19.4282	4.19227	20.6547	2.64829	0	10.2547	41.7252
C3_01710C			2.07594	0.126358				1.60256	0.00890121	0.0563562				-0.505746	0.681015	0.835974	PPT1	Putative serine/threonine phosphatase; induced in high iron	PPT1	orf19.1673,orf19.9242	16.4386		26.3104		36.6621		21.0996
C6_02990W			2.07339	0.25614				1.48093	0.261262					-0.5927	0.620008			Ortholog of C. dubliniensis CD36 : Cd36_63050 and Candida albicans WO-1 : CAWG_05094		orf19.5578,orf19.13024	3.43393		9.61378		6.90241		7.23874
C2_08830W			2.07075	0.0592362				1.09347	0.00642691	0.0438362				-1.04129				Ortholog(s) have role in chitin localization, vesicle-mediated transport and integral component of endoplasmic reticulum membrane localization	RCR1	orf19.3586,orf19.3588	153.352		564.91		247.266		228.586
CR_09910W	1.44116	0.447673	2.0697	0.313464	-1.19943	0.322671		2.66711	0.330917		-1.86832	0.100417	0.351781	0.589075	0.653988		GNP3	Putative high-affinity glutamine permease; fungal-specific (no human or murine homolog)		orf19.7565	0.100441	23.28	7.80037	246.461	0.764753	0	13.199	122.6
C2_03690C	-0.134087	0.939214	2.06928	0.319949	-0.0154798	0.990581		1.40905	0.418308		0.364378	0.79673		-0.756406	0.501203			Protein of unknown function; repressed by Rim101; negatively modulates intracellular ATP levels during the development of azole resistance; induced by Ca(2+) in a calcineurin-dependent manner; Spider biofilm induced		orf19.851,orf19.8471	1.04503	0	2.89937	3.26731	2.07181	0	1.87812	3.3787
C5_01260W	1.73395	0.228168	2.05949	0.260764	1.75655	0.145939		3.16627	0.00423828	0.0332909	0.212702	0.811964		1.02659	0.439554	0.684795		Ortholog of C. parapsilosis CDC317 : CPAR2_302610, C. dubliniensis CD36 : Cd36_51070, Candida orthopsilosis Co 90-125 : CORT_0E04770 and Spathaspora passalidarum NRRL Y-27907 : SPAPADRAFT_50634		orf19.1943,orf19.9498	2.78795	0	7.02745	136.144	17.5904	84.1271	16.0431	155
C2_01740C			2.05532	0.229629				1.52622	0.196117					-0.525378	0.68211			Mitochondrial ribosomal protein of the large subunit; rat catheter biofilm induced	MRPL31	orf19.1485,orf19.9060	14.389		49.9251		30.8426		39.7003
C6_03790C	-1.31754	0.451891	2.05153	0.375167	-0.0154798	0.990581		3.48437	0.0486439		1.50215	0.287465		1.44062	0.37398		HGT10	Glycerol permease involved in glycerol uptake; member of the major facilitator superfamily; induced by osmotic stress, at low glucose in rich media, during cell wall regeneration; 12 membrane spans; Hap43p-induced gene	STL1	orf19.5753,orf19.13176	0.415743	0	0.68467	0	3.26234	0	2.11021	10.9579
C7_00380W			2.05127	0.140235				1.69131	0.128276	0.323966				-0.40631	0.366835	0.632034		S-adenosylmethionine transporter of the mitochondrial inner membrane; mitochondrial carrier family; predicted role in biotin biosynthesis and respiratory growth; Spider biofilm repressed	PET8	orf19.7082	15.7721		57.1998		36.6617		42.4591
C3_06220C			2.04124	0.308051				2.91981	0.285226					0.798445	0.316677		OAC1	Putative mitochondrial inner membrane transporter; rat catheter biofilm induced	OAC1	orf19.7411	0.16214		8.13724		1.52475		11.7394
C4_00370W			2.03976	0.0221699				0.557471	0.436194	0.668476				-1.51418	0.00309207	0.0350566	HOF1	Ortholog of S. cerevisiae Hof1; a protein localized to the bud neck and required for cytokinesis in S. cerevisiae; periodic mRNA expression, peak at cell-cycle G2/M phase; mutant is viable	HOF1	orf19.5664,orf19.13109	13.2098		30.0675		14.3025		10.2453
C1_04860W	2.16221	0.17069	2.0342		0.245574	0.833798		-0.405599	0.518363	0.728695	-1.48489	0.10289	0.352053	-2.45156				Ortholog of S. cerevisiae : YPR089W, C. glabrata CBS138 : CAGL0K08008g, C. dubliniensis CD36 : Cd36_04600, C. parapsilosis CDC317 : CPAR2_105630 and Candida tenuis NRRL Y-1498 : CANTEDRAFT_129373	YPR089W	orf19.757,orf19.8377	37.3742	19.2483	259.848	603.56	20.6887	25.607	46.2228	275.395
CR_10040W			2.03036	0.341106				1.68655	0.327032					-0.437958	0.716939			Ortholog of C. dubliniensis CD36 : Cd36_35095, C. parapsilosis CDC317 : CPAR2_200710, Candida tenuis NRRL Y-1498 : CANTEDRAFT_112338 and Debaryomyces hansenii CBS767 : DEHA2G06094g		orf19.7580	9.43484		54.4341		22.8852		44.411
C3_03190C			2.02861	0.270139				0.916646	0.545653					-1.16281	0.345091			Ortholog(s) have role in iron-sulfur cluster assembly and mitochondrial matrix localization	IBA57	orf19.318,orf19.7950	3.00399		17.6651		3.78299		8.84652
C2_09250W			2.02151	0.0801804				1.40457	0.131898	0.330484				-0.672575	0.264217	0.5437		Ortholog(s) have cytoplasm localization	OCA2	orf19.4086,orf19.11567	20.3799		51.5685		37.1448		33.9281
C7_03000C			2.01721	0.042528				1.47617	0.0293634	0.12609				-0.597717	0.402482	0.655027		Ortholog(s) have structural constituent of ribosome activity and mitochondrial large ribosomal subunit localization	MRPL49	orf19.5161,orf19.12628	52.4319		73.9156		103.998		52.2098
CR_10530W			2.01716	0.270988				0.851728	0.507553	0.724056				-1.23104	0.29852	0.574216		Ortholog of C. dubliniensis CD36 : Cd36_35360, C. parapsilosis CDC317 : CPAR2_200320, Candida tenuis NRRL Y-1498 : CANTEDRAFT_136418 and Debaryomyces hansenii CBS767 : DEHA2A14080g		orf19.7632	7.78344		25.3111		10.0626		12.2378
C7_00600C			2.01641	0.159095				0.957793	0.226594	0.456751				-1.03251	0.365907	0.631552		Ortholog(s) have endoribonuclease activity, role in nuclear mRNA surveillance of mRNP export, transcription, DNA-templated and cytoplasm, nucleus localization	SWT1	orf19.7059	26.7439		38.6718		38.3682		20.95
C4_07170C			2.01567	0.433675				1.8549	0.335233					-0.143106	0.93064			Ortholog of C. dubliniensis CD36 : Cd36_54140 and Candida albicans WO-1 : CAWG_04820		orf19.3087.1	9.33626		7.93965		22.0544		7.54274
CR_08460W			2.01361	0.301966				1.79612	0.116974					-0.32002	0.845256		TPM2	Putative tropomyosin isoform 2; regulated by Gcn4; repressed by amino acid starvation; macrophage-induced; protein levels decrease in stationary cells; Hap43-induced; rat catheter and Spider biofilm repressed	TPM1	orf19.6414.3	474.719		433.946		1112.87		371.058
C4_01270W			2.01119	0.447735				1.88686	0.288593					-0.235149	0.932654		RPS6A	Ribosomal protein 6A; localizes to cell surface of yeast cells but not hyphae; repressed upon phagocytosis by murine macrophage; possibly essential; Hap43-induced; Spider biofilm repressed	RPS6A	orf19.4660,orf19.12130	602.284		0		1848.29		0
C2_01040W	0.419319	0.825824	2.0109	0.440682	-0.0154798	0.990581		1.0932	0.774846		0.0345755	0.982975		-0.893251	0.506214			PProtein of unknown function; gene has intron; similar to human BLOC1S2		orf19.2018.1	0.190375	0	11.6085	0	0.99205	0	6.87046	0
C1_09630W			2.01047	0.187667				1.56062	0.060035	0.201265				-0.530931	0.681025	0.835974	IDH1	Putative mitochondrial NAD-isocitrate dehydrogenase subunit 1; soluble protein in hyphae; protein level decrease in stationary phase cultures	IDH1	orf19.4826,orf19.12289	783.765		1096.15		1712.28		822.971
C4_03690C	-0.279244	0.877787	2.00735	0.100908	-0.0154798	0.990581		0.972418	0.288874		0.588453	0.697528		-1.07276	0.20678			Has domain(s) with predicted role in RNA catabolic process and ribonuclease H2 complex localization		orf19.1309,orf19.8889	23.9791	0	36.6606	0	34.8807	0	16.4221	3.3787
C7_00770W			2.00701	0.0771086				-0.726947	0.280911	0.516145				-2.74092	0.00297101	0.0345283		Protein of unknown function; induced by benomyl or in an azole-resistant strain overexpressing MDR1; induced by nitric oxide; Spider biofilm induced		orf19.7042	64.2311		52.6875		28.091		8.59104
C1_11570W	0.0800608	0.96512	2.00649	0.597875	-0.0154798	0.990581		2.12582	0.579481		0.327945	0.82342		0.0672877	0.979604			Ortholog(s) have Golgi apparatus, endoplasmic reticulum localization	YJR112W-A	orf19.1162.1	0	0	0	5.76583	12.3787	0	0.756084	8.43967
C2_10160W	-1.32328	0.316562	2.00455	0.266102	-0.604584	0.603813		2.16737	0.277163		0.991203	0.255919		0.0919685	0.930494			Secreted protein; fluconazole-induced		orf19.1765,orf19.9334	0.609267	70.8971	11.1315	41	2.25839	39.907	13.099	84.3526
C3_07590W	-1.12531	0.528783	2.00291	0.187944	-1.39714	0.312848	0.532347	1.06053	0.337788		-0.0892542	0.938321	0.972562	-0.97872	0.406424			Protein of unknown function; repressed by alpha pheromone in SpiderM medium; Spider biofilm induced		orf19.6731,orf19.14023	18.1966	456.33	41.5758	733.849	26.8152	157.056	23.5112	739.817
C1_06390W			2.00055	0.109589				1.03925	0.0771608	0.236118				-0.966495	0.384008	0.642478		Putative ubiquitin C-terminal hydrolase; regulated by Gcn2p and Gcn4p	YUH1	orf19.6272,orf19.13651	62.613		68.2185		94.8723		39.7309
C4_05210W	3.68424	0.0493929	2.00017	0.100947	3.80806	0.0136409	0.119927	0.847202	0.181261	0.400638	0.55055	0.574914		-1.18803	0.267275	0.544254		Ortholog(s) have CDP-diacylglycerol-inositol 3-phosphatidyltransferase activity and role in phosphatidylinositol biosynthetic process	PIS1	orf19.6860,orf19.14150	39.1318	162.975	56.3771	131.943	49.4975	1802.9	28.2717	146.277
CR_10120C			1.99974	0.216161				1.13016	0.371734					-0.913602	0.459654			Ortholog(s) have mitochondrion localization	RRG7	orf19.7588	4.8411		12.7282		7.20931		7.40687
C5_00740W			1.99441	0.415409				2.04869	0.297867					-0.0282896	0.986191		CTF8	Putative kinetochore protein with a predicted role in sister chromatid cohesion; repressed during the mating process; flow model biofilm induced	CTF8	orf19.576,orf19.8207	2.43602		5.72511		7.34676		6.06136
C3_06240C			1.99406	0.318415				0.871737	0.526327	0.734909				-1.06797	0.398893			Ortholog(s) have structural constituent of ribosome activity and mitochondrial large ribosomal subunit localization	MRPL39	orf19.7409.1	54.6956		27.3874		75.7703		14.6574
C3_00840C			1.99295	0.236456				2.19449	0.0732011					0.123923	0.908792			Ortholog(s) have mitochondrion localization	AIM11	orf19.6156	9.71078		33.2259		30.4084		28.7811
C3_00210C	-2.41955	0.258395	1.98731	0.289635	-4.14782	0.00837147	0.0994428	0.827555	0.50256	0.721319	-1.19191	0.316979		-1.22838	0.322291			Predicted integral membrane protein; Spider biofilm induced		orf19.5449,orf19.12904	26.4296	8819.55	32.4355	230.569	34.5379	395.08	15.7243	90.9395
C1_13700W			1.98638	0.245236				0.144443	0.909282					-1.80162	0.0997387		ACT1	Actin; gene has intron; transcript regulated by growth phase, starvation; at polarized growth site in budding and hyphal cells; required for wild-type Cdc42 localization; unprocessed N terminus; Hap43-induced; Spider biofilm repressed	ACT1	orf19.5007,orf19.12474	1491.6		1373.56		1138.12		414.922
C7_03760W	-0.396865	0.777782	1.98554	0.31918	0.245574	0.833798		2.04166	0.223953		0.885184	0.325091		0.0468493	0.951263			Ortholog of C. dubliniensis CD36 : Cd36_73420, Debaryomyces hansenii CBS767 : DEHA2A05456g, Pichia stipitis Pignal : PICST_30999 and Candida guilliermondii ATCC 6260 : PGUG_00155		orf19.5502	3.71467	3.73552	13.015	11.5348	11.7875	4.96955	13.3183	23.266
C6_02160W			1.98548	0.034522				2.53922	3.82535e-05	0.00092231				0.479913	0.461281	0.700102		Protein with a predicted serine/threonine kinase and tyrosine kinase domain; possibly an essential gene, disruptants not obtained by UAU1 method		orf19.3456,orf19.10960	9.55699		43.0819		40.9086		48.7148
C3_02990C			1.97812	0.588534				1.8848	0.620945					-0.182651	0.943606			Ortholog of C. dubliniensis CD36 : Cd36_82970, Lodderomyces elongisporus NRLL YB-4239 : LELG_02117, Debaryomyces hansenii CBS767 : DEHA2G01012g and Candida lusitaniae ATCC 42720 : CLUG_03529		orf19.295,orf19.7927	0.0312005		0.0467373		0.361269		0.0301552
C1_10340W	1.27691	0.481989	1.9741	0.0840299	1.17714	0.44827	0.636926	1.83545	0.0547581	0.189712	0.352672	0.6945		-0.188921	0.669926	0.829264		Putative MFS transporter; Hap43p-induced gene; also regulated by regulated by Sef1p and Sfu1p; repressed in a ssr1 null mutant		orf19.4905,orf19.12370	7.56492	573.785	44.0211	108.839	18.0534	747.484	34.1717	121.08
CR_10430C			1.97227	0.295079				0.373723	0.78261					-1.546	0.210433			Ortholog(s) have ATPase activator activity, role in mRNA splicing, via spliceosome, positive regulation of ATPase activity and spliceosomal complex localization	SPP2	orf19.7620	15.7326		34.6446		15.5396		13.798
C4_03600C			1.97057	0.118245				1.79978	0.0693142	0.219424				-0.190184	0.611602	0.799976		Protein of unknown function; planktonic growth-induced gene		orf19.1314,orf19.8894	10.5829		22.7182		24.4875		19.6576
CR_00530W			1.96769	0.531091				-0.524437	0.892608					-2.55854	0.142484			Ortholog of C. parapsilosis CDC317 : CPAR2_803740, C. dubliniensis CD36 : Cd36_25640, Lodderomyces elongisporus NRLL YB-4239 : LELG_00467 and Candida orthopsilosis Co 90-125 : CORT_0A03760		orf19.7482	0.0618924		3.30399		0		0.431505
C1_00790W	0.18529	0.917422	1.9627	0.384718	-0.0154798	0.990581		-0.172597	0.946014		0.0939451	0.948371		-2.11025	0.116861			Ortholog of C. dubliniensis CD36 : Cd36_00740, C. parapsilosis CDC317 : CPAR2_110170, Candida tenuis NRRL Y-1498 : CANTEDRAFT_133175 and Debaryomyces hansenii CBS767 : DEHA2D09724g		orf19.6027,orf19.13448	1.22799	0	11.011	5.44551	0.826756	0	2.94072	3.3787
C6_04260C			1.96132	0.182265				1.73035	0.138362	0.338917				-0.278598	0.609258			Putative protein of unknown function; macrophage-induced gene	JLP2	orf19.1083,orf19.8684	14.4626		33.2204		33.7754		27.0885
C5_03110C	0.309107	0.814832	1.95931	0.262918	0.27451	0.804628		1.52674	0.206387		0.165867	0.851823		-0.39325	0.755238			Ortholog(s) have role in mRNA splicing, via spliceosome and U1 snRNP, U2 snRNP, U4/U6 x U5 tri-snRNP complex, U5 snRNP, cytosol, post-mRNA release spliceosomal complex localization	SMX3	orf19.4340.1	16.0065	72.1358	22.3618	113.015	32.2933	81.5798	19.6111	125.28
C2_10320C			1.9556	0.496489				0.474098	0.901735					-1.45427	0.438965			Protein similar to S. cerevisiae meiosis-specific, spore-wall-localized protein Ssp2p, which is required for wild-type outer spore wall formation in S. cerevisiae; possibly an essential gene (UAU1 method); Hap43p-repressed	SSP2	orf19.1746,orf19.9313	0.0258236		3.02088		0.069862		1.26323
CR_09090C			1.95514	0.201468				2.1821	0.0150643	0.0816625				0.17267	0.893858			Ortholog of C. dubliniensis CD36 : Cd36_34510, Candida tropicalis MYA-3404 : CTRG_05938 and Candida albicans WO-1 : CAWG_02183		orf19.7305	4.56547		14.8525		15.0859		18.6258
C4_02760C			1.95452	0.118233				0.232953	0.748483	0.876117				-1.71918	0.0931294	0.319752	CGR1	Negative regulator of yeast-form growth; HSP70 family member; induced by growth cessation at yeast-hyphal transition or in planktonic growth; physically interacts with Msi3p; similar to rat anti-aging gene, SMP30, stationary phase enriched	YBR053C	orf19.2722,orf19.10237	35.4697		34.54		30.2333		11.4597
C4_02260C			1.95119	0.0742486				2.48386	0.000712481	0.00881988				0.530386	0.473642	0.708616		Protein of unknown function; repressed by prostaglandins; Hap43-induced, Spider biofilm induced	YMR310C	orf19.4563,orf19.12032	13.3975		18.901		54.1007		29.8042
C2_04750W			1.95116					1.69044	0.038351	0.151				-0.262421	0.645388	0.817699		Ortholog of C. dubliniensis CD36 : Cd36_19320, C. parapsilosis CDC317 : CPAR2_209670, Candida tenuis NRRL Y-1498 : CANTEDRAFT_113478 and Debaryomyces hansenii CBS767 : DEHA2C15136g		orf19.192,orf19.7822	10.8998		36.9229		26.2029		31.9738
C6_00200C			1.9407	0.201144				0.875962	0.357742					-1.07918	0.380714			Protein of unknown function; induced in high iron; possibly subject to Kex2 processing; Hap43-repressed		orf19.1179	30.9975		77.2547		41.0512		40.0932
C5_03840W			1.93358	0.264684				1.65908	0.27978					-0.35226	0.713093			Thiamine pyrophosphokinase, phosphorylates thiamine to produce the coenzyme thiamine pyrophosphate (thiamine diphosphate); active as a homodimer	THI80	orf19.1110,orf19.8707	3.04869		11.5159		6.37304		9.7265
C1_13410W			1.93168	0.563198				0.529838	0.889225					-1.43023	0.45708		COX19	Putative cytochrome c oxidase assembly protein; Plc1-regulated; rat catheter biofilm induced	COX19	orf19.4967,orf19.12432	7.98031		36.5687		11.5534		9.9236
C3_01850W			1.92036	0.0296624				2.19831	0.000728148	0.00895074				0.251348	0.560717	0.766086		Ortholog(s) have structural constituent of ribosome activity and mitochondrial small ribosomal subunit localization	MRP1	orf19.1662,orf19.9231	24.7587		38.5658		80.2955		46.5506
CR_02920C			1.91684	0.388235				1.31119	0.411969					-0.704147	0.63396		AQY1	Aquaporin water channel; osmotic shock resistance, WT freeze tolerance; virulent in mice; flucytosine repressed; flow model/RPMI/Spider/rat catheter biofilm induced; required for RPMI biofilm formation; Bcr1-induced in a/a RPMI biofilms	AQY1	orf19.2849,orf19.10368	5.34551		8.08613		9.23053		5.30613
C4_04670C			1.91083	0.152139				0.807639	0.256203	0.488979				-1.09019	0.32764	0.602051		Ortholog of C. dubliniensis CD36 : Cd36_44340, C. parapsilosis CDC317 : CPAR2_302240, Candida tenuis NRRL Y-1498 : CANTEDRAFT_105331 and Debaryomyces hansenii CBS767 : DEHA2E03454g		orf19.3813,orf19.11294,orf19.11295,orf19.3814	21.2043		41.2525		26.0353		21.6238
C3_07380W	-2.0324	0.217408	1.90362	0.585585	-0.410156	0.744446		1.78731	0.641727		1.83545	0.135922		-0.15327	0.939012			Protein with a predicted RING-type zinc finger; possibly an essential gene, disruptants not obtained by UAU1 method	YBR062C	orf19.6753,orf19.14045	0	7.14369	20.3764	2.52627	19.5519	0	20.7651	18.1671
C2_09830C			1.90356	0.118434				1.32757	0.104789	0.28665				-0.568142	0.532616			Ortholog of C. parapsilosis CDC317 : CPAR2_407330, Candida tenuis NRRL Y-1498 : CANTEDRAFT_114646, Debaryomyces hansenii CBS767 : DEHA2B05654g and Pichia stipitis Pignal : PICST_44644		orf19.1367.1	86.9345		39.3035		150.401		28.4225
C1_04570C			1.90005	0.432392				1.67571						-0.210952	0.897385		CHL4	Protein described as having role in chromosome segregation; RNA abundance regulated by tyrosol and cell density	CHL4	orf19.6851,orf19.14141	3.15352		3.19682		6.90171		2.92735
C3_05790C			1.89031	0.237211				0.18568	0.865805					-1.72148	0.180081			Ortholog(s) have enzyme activator activity, role in histone deubiquitination, regulation of transcription from RNA polymerase II promoter and DUBm complex, SAGA complex localization	SGF11	orf19.7360	24.4898		44.6028		19.5711		15.5967
C6_02200C			1.89023	0.166329				0.769812	0.374761	0.613555				-1.21447	0.279827	0.55764		Protein of unknown function; mRNA binds She3; transcript regulated upon yeast-hypha switch; induced in oralpharyngeal candidasis		orf19.3460,orf19.10964	28.7679		290.047		37.9335		106.05
C1_13870W			1.88778	0.130185				4.15644	6.10263e-07	3.373e-05				2.2611	0.000501018	0.00941052	MET3	ATP sulfurlyase; sulfate assimilation; repressed by Met, Cys, Sfu1, or in fluconazole-resistant isolate; Hog1, caspofungin, white phase-induced; induced on biofilm formation, even in presence of Met and Cys; Spider, F-12/CO2 biofilm induced	MET3	orf19.5025,orf19.12492	7.7503		9.13042		99.6793		47.2944
C6_03410C			1.88493	0.161003				1.82828	0.00164253	0.0165732				-0.0724468	0.95438	0.983219	APA2	Putative ATP adenylyltransferase II; regulated by Gcn4; repressed by amino acid starvation (3-AT); induced by prostaglandins; Hap43-repressed; Spider biofilm repressed	APA2	orf19.5630,orf19.13075	37.2525		22.954		90.5408		23.9228
CR_00160C			1.88422	0.0259696				0.647249	0.28716	0.523913				-1.25487	0.0227889	0.137695		Ortholog of C. dubliniensis CD36 : Cd36_25180, C. parapsilosis CDC317 : CPAR2_800030, Candida tenuis NRRL Y-1498 : CANTEDRAFT_125790 and Debaryomyces hansenii CBS767 : DEHA2E18260g		orf19.7519	96.5437		101.683		113.998		43.8837
C1_10110W			1.88405	0.433918				0.420204	0.912046					-1.45317	0.282479			Protein of unknown function; flow model biofilm induced		orf19.4880,orf19.12344,orf19.4881	0.0511961		1.83667		0.0759564		0.745363
C5_01490C			1.88081	0.152268				0.679927	0.363617	0.602204				-1.19997	0.263927	0.5437		Predicted protein kinase; clade-associated gene expression	MCP2	orf19.4144,orf19.11620	15.4519		24.6448		17.9086		11.6896
C3_03470W			1.88036	0.365109				1.97749	0.212238					0.0485537	0.969656			Succinate semialdehyde dehydrogenase; for utilization of gamma-aminobutyrate (GABA) as a nitrogen source; part of 4-aminobutyrate and glutamate degradation pathways; rat catheter biofilm induced	UGA2	orf19.345,orf19.7978	2.13659		6.5941		6.14121		7.8996
CR_10780C			1.87691	0.200351				1.03601	0.192385	0.414668				-0.819284	0.492532	0.72091	IAH1	Protein similar to S. cerevisiae Iah1p, which is involved in acetate metabolism; mutation confers hypersensitivity to tunicamycin; transposon mutation affects filamentous growth	IAH1	orf19.7667	38.8074		56.0832		61.1887		35.2111
C5_02690W			1.87403	0.135266				1.25316	0.0609131	0.202485				-0.644931	0.547914	0.757121		Putative oxidoreductase; Hap43-repressed gene; clade-associated gene expression		orf19.4287,orf19.11763	18.058		65.1933		32.836		46.5506
C2_05590C	4.52116		1.87355	0.278102	3.97394	0.0175	0.14202	0.154712	0.902427		-0.242788	0.78251		-1.7851	0.116967	0.365656		Putative protein of unknown function; Hap43p-repressed gene	YLR126C	orf19.6872,orf19.14161	15.7403	27.1547	61.5132	109.974	12.0433	625.244	20.053	84.9904
C4_02080W			1.87179	0.405427				2.4998	0.203564					0.580928	0.696585			Protein with a mitochondrial carrier protein domain; possibly an essential gene, disruptants not obtained by UAU1 method; Spider biofilm repressed		orf19.4583,orf19.12052	0.756754		4.41077		3.51868		7.74587
C1_12750C			1.87174	0.361389				1.73208	0.248663					-0.218133	0.857406			Pre-mRNA splicing factor; important for catalytic step II of pre-mRNA splicing; possible role in cell cycle progression; Spider biofilm induced	CDC40	orf19.6347,orf19.13703	4.06925		14.146		9.07121		13.6719
C1_10550C			1.86983	0.356005				0.97558	0.579847					-0.957111	0.418622		GCA2	Predicted extracellular glucoamylase; induced by ketoconazole; possibly essential, disruptants not obtained by UAU1 method; promotes biofilm matrix formation; Spider biofilm induced; Bcr1-induced in RPMI a/a biofilms		orf19.999	1.03478		5.47127		1.5457		3.2519
C2_00500W	4.37442		1.86927	0.149534	3.67522			0.88324	0.13976	0.340337	-0.341432	0.712095		-1.00503	0.385415	0.643285	ZCF9	Putative Zn(II)2Cys6 transcription factor; hypersensitive to toxic ergosterol analog ECC69 and/or ECC1384		orf19.2077,orf19.9624	11.6012	96.0508	53.5151	104.893	15.6638	693.285	29.9066	75.8117
C1_07010W			1.86637	0.177889				0.58366	0.477434	0.703595				-1.29694	0.282593			Ortholog of C. dubliniensis CD36 : Cd36_06550, C. parapsilosis CDC317 : CPAR2_209030, Candida tenuis NRRL Y-1498 : CANTEDRAFT_111035 and Debaryomyces hansenii CBS767 : DEHA2F25300g		orf19.6205,orf19.13586	19.4315		13.4116		21.252		5.93978
C2_01650W			1.86625	0.563803				1.40217	0.713581					-0.43812	0.82063			Ortholog(s) have mRNA (N6-adenosine)-methyltransferase activity, role in mRNA methylation, meiotic nuclear division, negative regulation of pseudohyphal growth and MIS complex localization	IME4	orf19.1476,orf19.9051	0.0261275		0.505607		0.156031		0.417531
C5_00920W			1.86353	0.233778				1.1082	0.278515					-0.76159	0.546464			Ortholog(s) have role in mRNA splicing, via spliceosome, regulation of DNA methylation and U4/U6 x U5 tri-snRNP complex, U5 snRNP localization	DIB1	orf19.1975,orf19.9531	17.3809		26.1103		26.3226		17.3757
C3_00690C			1.86202	0.163885				2.60664	0.0237795					0.652844	0.341447	0.612509	SWD1	Ortholog(s) have histone methyltransferase activity (H3-K4 specific) activity	SWD1	orf19.5388,orf19.12843	3.20279		24.5396		13.4551		30.9685
C4_00830W	-1.34568	0.425893	1.86096	0.299051	-0.0154798	0.990581		0.279365	0.825257		1.61277	0.120704		-1.6152	0.18396	0.461736	SPS20	Peroxisomal 2,4-dienoyl-CoA reductase; stationary phase enriched protein; Spider biofilm induced	SPS19	orf19.4157,orf19.11633	13.7811	0	42.1254	12.2865	12.1361	0	15.5329	34.0559
C1_05000W	2.11861	0.130557	1.86067	0.187986	1.78462	0.145774		0.128429	0.899372	0.955926	-0.0775469	0.928436		-1.80301	0.0670194	0.261297	RHD1	Putative beta-mannosyltransferase required for the addition of beta-mannose to the acid-labile fraction of cell wall phosphopeptidomannan; 9-gene family memebr; regulated on yeast-hypha and white-opaque switches; Spider biofilm repressed		orf19.54,orf19.7715	8.99817	0	34.3764	105.542	7.28816	153.642	10.8855	93.4372
C4_00510C			1.86056	0.148916				2.85296	0.00158645	0.0160464				0.976645	0.0644103	0.255121	RLP24	Putative ribosomal protein; Hap43-induced; essential gene; heterozygous mutation confers hypersensitivity to 5-fluorocytosine (5-FC), 5-fluorouracil (5-FU), and tubercidin (7-deazaadenosine); Spider biofilm induced	RLP24	orf19.4191,orf19.11668	37.4166		61.4698		178.522		122.502
CR_02550C			1.85591	0.0795122				2.0349	0.0132153	0.0747664				0.11614	0.798311	0.901712		Ortholog(s) have role in U4 snRNA 3'-end processing, exonucleolytic trimming to generate mature 3'-end of 5.8S rRNA from tricistronic rRNA transcript (SSU-rRNA, 5.8S rRNA and LSU-rRNA), more	MTR3	orf19.168,orf19.7801	19.8108		48.5848		54.6787		50.8548
C2_07170C	1.26191	0.444697	1.85551	0.21709	-1.62467	0.215162	0.442712	0.437249	0.60528	0.785322	-2.35565	0.0201047	0.218033	-1.41299	0.265267	0.5437	AFT2	Putative Aft domain transcription factor; role in regulation of iron metabolism, oxidative stress, adhesion, hyphal growth, colony morphology, virulence; complements S. cerevisiae aft1 mutation; Spider biofilm induced	AFT2	orf19.2272,orf19.9812	8.79908	167.241	43.4202	491.073	8.12423	39.5476	17.9957	137.154
C2_01730W			1.85525	0.321611				1.35305	0.341031					-0.570375	0.628756			Ortholog of S, cerevisiae Spc24; a component of the conserved kinetochore-associated Ndc80 complex involved in chromosome segregation, spindle checkpoint activity and kinetochore clustering; Hap43-induced gene	SPC24	orf19.1484,orf19.9059	6.70466		9.86493		11.7641		7.36677
C2_03880C	2.3606		1.84848	0.625883	0.860156	0.552784	0.722943	1.19739	0.754175		-0.976128	0.273387	0.531438	-0.724936	0.769448			Ortholog(s) have role in mRNA splicing, via spliceosome and U1 snRNP, U2 snRNP, U2-type prespliceosome, U4/U6 x U5 tri-snRNP complex, U5 snRNP, cytosol, post-mRNA release spliceosomal complex localization	SMX2	orf19.836.1	2.83745	705.603	4.49949	218.018	13.8641	811.566	0.705678	147.046
C3_05360C			1.84115					0.146327	0.777223	0.896065				-1.68827	0.0299803	0.162677		ATP-dependent LON protease family member; Hap43-repressed gene; regulated by Gcn2 and Gcn4; Spider biofilm induced		orf19.6973	30.4439		123.753		25.3434		41.8967
C5_00040C			1.83872	0.0573732				1.79694	0.0167297	0.0873781				-0.0864827	0.770652	0.886389		Subunit of the GPI (glycosylphosphatidylinositol):protein transamidase complex; removes the GPI-anchor signal and attaches GPI to proteins in the ER; Spider biofilm repressed	GAA1	orf19.5693	18.9114		79.2968		46.949		71.213
C7_02000C			1.83822	0.444694				0.790388	0.820078					-1.03458	0.417798			Putative allantoate permease; fungal-specific (no human or murine homolog)	YIL166C	orf19.6520,orf19.13873	0.177976		2.77073		0.266213		1.53125
C1_07910C			1.83793	0.188893				1.69467	0.0308149	0.130829				-0.16232	0.883887	0.946843	MRPL3	Ribosomal protein of the large subunit, mitochondrial; repressed in core stress response; protein present in exponential and stationary growth phase yeast cultures	MRPL3	orf19.5064,orf19.12530	19.864		41.2304		43.6243		41.6873
C3_04270C			1.8365	0.029444				1.69629	0.0144278	0.0797071				-0.175697	0.751975	0.875744	CTP1	Putative citrate transport protein; flucytosine induced; amphotericin B repressed, caspofungin repressed; Hap43p-induced gene	CTP1	orf19.5870,orf19.13291	14.706		35.057		34.9972		32.3857
C2_09480W			1.83586	0.325777				2.34598	0.0618801					0.437199	0.738332			Ortholog(s) have DNA-directed DNA polymerase activity, role in error-free translesion synthesis, error-prone translesion synthesis and mitochondrion, nuclear chromatin, zeta DNA polymerase complex localization	REV7	orf19.1406,orf19.8984	6.47982		13.75		22.3419		20.6493
C2_04020C			1.83522	0.173626				0.535938	0.353889	0.594643				-1.29998	0.297766	0.573453	SDS22	Putative regulatory subunit of the PP1 phosphatase Glc7p; involved in dephosphorylation of Rad53p in order to deactivate DNA damage checkpoint; macrophage/pseudohyphal-repressed	SDS22	orf19.820,orf19.8440	58.3994		57.6141		62.2783		26.0745
C2_03230C	-1.75317	0.230234	1.83011	0.057578	-1.82219	0.150972		0.829263	0.115109	0.304243	0.232599	0.785993	0.899962	-1.00509	0.203266	0.484084	FEN12	Putative protein with a predicted role in the elongation of fatty acids; amphotericin B, caspofungin repressed	ELO3	orf19.908,orf19.8526,orf19.907	86.157	165.945	98.9039	231.77	110.623	11.3809	54.9767	268.66
C2_02110C	-0.597292	0.738262	1.82808	0.206064	-0.0154798	0.990581		1.8076	0.027683	0.120542	0.857013	0.561958		-0.0484927	0.968165			Protein of unknown function; Spider biofilm induced		orf19.1527,orf19.9103	23.8456	0	26.6005	0	57.0821	0	27.8905	7.67885
C2_02980C			1.82473	0.251202				1.30133	0.307731					-0.607792	0.490057	0.719062	DLD1	Putative D-lactate dehydrogenase; white cell-specific trancript; colony morphology-related gene regulation by Ssn6; Hap43-repressed; rat catheter biofilm induced; Spider biofilm repressed		orf19.5805,orf19.13227	4.82733		29.8533		8.66678		21.5666
CR_00360C			1.82128	0.105501				2.71268	1.90069e-05	0.000536203				0.882208	0.330192	0.603801	LEU1	3-isopropylmalate dehydratase; antigenic in humans; repressed in hyphae; alkaline repressed; upregulated by human whole blood or PMNs; regulated by Sef1, Sfu1, and Hap43; rat catheter biofilm induced, Spider biofilm repressed	LEU1	orf19.7498	8.29954		10.2627		40.2124		21.3165
CR_10750C			1.81891	0.180132				1.62021	0.00944764	0.0589163				-0.196093	0.879681			Ortholog(s) have nucleolus localization	YCR087C-A	orf19.7664	49.9242		35.8038		111.196		35.5579
C5_00160W			1.81232	0.364649				1.464	0.41367					-0.371988	0.722546			Ortholog of C. dubliniensis CD36 : Cd36_50190, C. parapsilosis CDC317 : CPAR2_302680, Candida tenuis NRRL Y-1498 : CANTEDRAFT_109949 and Debaryomyces hansenii CBS767 : DEHA2G00814g		orf19.5681	4.14208		29.624		8.58367		25.343
C2_07300C			1.80994	0.30174				2.31223	0.0731668					0.474837	0.694566		RPA12	Putative DNA-directed RNA polymerase I; induced upon adherence to polystyrene	RPA12	orf19.2287,orf19.9827	8.18223		28.5747		29.9384		43.6852
C1_02140C			1.80852	0.605138				0.327168	0.932861					-1.5513	0.37082			Dubious open reading frame		orf19.3671,orf19.11155	0		1.3852		0.0756738		0.317281
CR_00760C			1.80692	0.13746				1.76206	0.240423					-0.166574	0.645507	0.817699	HYR4	Putative GPI-anchored adhesin-like protein; Rim101-repressed; constitutive expression independent of MTL or white-opaque status		orf19.3279,orf19.10789	0.663993		17.9703		1.75965		14.8079
C1_12140W			1.8028	0.201119				1.11961	0.124257	0.318869				-0.694118	0.578065			Has domain(s) with predicted cofactor binding activity		orf19.5250,orf19.12715	48.425		49.0874		76.887		33.7858
C2_04810W			1.80243	0.145479				1.76469	0.00647497	0.0440915				-0.0505603	0.963873		HIS3	Imidazoleglycerol-phosphate dehydratase, enzyme of histidine biosynthesis; functionally complements S. cerevisiae his3-1 mutation; hyphal-induced expression; regulated by Gcn2p and Gcn4p; fungal-specific (no human or murine homolog)	HIS3	orf19.183,orf19.7813	21.2693		24.7783		52.4186		26.5399
C5_04720C	-1.59044	0.291929	1.79827	0.166396	-1.6717	0.171688		1.1578	0.0782426	0.237709	0.206529	0.827774	0.924684	-0.63054	0.572872	0.77502		Ortholog(s) have GTP cyclohydrolase I activity, role in folic acid-containing compound biosynthetic process and cytosol, nucleus localization	FOL2	orf19.3957,orf19.11439	32.7922	249.494	51.453	299.203	53.3179	14.4509	37.7451	342.838
CR_09850C			1.79651	0.609317				1.46801	0.702782					-0.37081	0.84723		FGR46	Protein lacking an ortholog in S. cerevisiae; transposon mutation affects filamentous growth		orf19.7557	0		0.661107		0.513485		0.514624
CR_06580W			1.79427	0.539378				-0.420685	0.903029					-2.2693	0.180381			Protein of unknown function; Spider biofilm induced; rat catheter biofilm repressed		orf19.693	0.613174		2.45412		0.398394		0.42591
C1_11760C			1.79048	0.191516				0.460257	0.476971	0.703595				-1.35192	0.275576	0.553954		Protein of unknown function; Spider biofilm repressed		orf19.1140,orf19.8733	63.0216		80.4658		60.6143		35.6024
C2_08300C			1.78738	0.080295				0.667361	0.416436	0.652421				-1.16259	0.0393158	0.193136		Protein of unknown function; repressed by yeast-hypha switch; Ras1-regulated; oral infection induced; mutants defective in damage to oral epithelium; flow model biofilm induced; Spider biofilm induced		orf19.1353,orf19.8933	41.4904		238.84		47.28		96.0771
C1_00440W			1.7849	0.544768				0.467312	0.897008					-1.34429	0.440115		UBP6	Putative ubiquitin-specific protease of the 26S proteasome; oxidative stress-induced via Cap1p	UBP6	orf19.6063,orf19.13484	29.7932		134.426		32.0222		51.3454
C6_03880W			1.78383	0.386163				0.770554	0.621694					-1.06762	0.346473			Has domain(s) with predicted oxidoreductase activity and role in metabolic process		orf19.5763,orf19.13186	10.4377		23.8496		13.1687		12.9789
C4_06380W			1.78281	0.594629				1.08288	0.777161					-0.734427	0.687241		SOU2	Protein similar to Sou1; not required for utilization of L-sorbose; Spider biofilm induced		orf19.2897,orf19.10415	0.0506687		0.496586		0.220065		0.270959
C7_02200W			1.78192	0.0822694				1.65385	0.0284541	0.123301				-0.206803	0.671218	0.830088	WHI3	Putative RNA binding protein; induced during infection of murine kidney, compared to growth in vitro; has murine homolog	WHI3	orf19.6494,orf19.13847	16.7013		91.0469		38.7944		71.3177
CR_06020W	4.83979	0.0217658	1.78076	0.372539	0.883488	0.581728	0.736468	0.589033	0.747323		-3.04207			-1.25383	0.254928			Protein of unknown function; induced by alpha pheromone in SpiderM medium		orf19.3851,orf19.11332	3.03817	85.7141	17.585	103.86	3.28308	87.9068	8.26919	22.7585
C1_13640W			1.77655	0.204964				0.695524	0.286558	0.523044				-1.05876	0.387332	0.644415	CUP2	Putative copper-binding transcription factor; required for normal resistance to copper; activates transcription of metallothionein genes; Hap43-repressed; Spider biofilm induced	HAA1	orf19.5001,orf19.12468	27.3978		46.1973		32.3943		25.1039
C7_02220C	-3.12886	0.0994442	1.77518	0.0662484	-1.97763	0.203916	0.437555	1.77927	0.0203357	0.0979342	1.05966	0.295835	0.553059	-0.0649819	0.86146	0.935847		Predicted protein serine/threonine kinase and/or protein tyrosine kinase; Spider biofilm induced		orf19.6492,orf19.13845	17.0168	673.482	42.8025	103.566	40.8896	197.944	39.7007	195.219
C1_12530C			1.77254	0.238019				0.193827	0.855126					-1.63215	0.164606	0.438411		Ortholog of C. dubliniensis CD36 : Cd36_11710, Candida tenuis NRRL Y-1498 : CANTEDRAFT_112512, Debaryomyces hansenii CBS767 : DEHA2E16808g and Pichia stipitis Pignal : PICST_53617		orf19.3763,orf19.11247	7.26881		35.0006		6.10651		12.8872
C4_02100C			1.77187	0.332621				1.33647	0.339584					-0.506137	0.687438		GPI14	Catalytic subunit of glycosylphosphatidylinositol-alpha 1,4 mannosyltransferase I, involved in GPI anchor biosynthesis; regulated by Tsa1p, Tsa1Bp under H2O2 stress conditions	GPI14	orf19.4581,orf19.12050	3.47596		13.6943		6.4215		10.7487
C6_01960W			1.77098	0.250487				0.443559	0.654007	0.81756				-1.38776	0.236264	0.516991		Ortholog of C. dubliniensis CD36 : Cd36_62090, C. parapsilosis CDC317 : CPAR2_602150, Candida tenuis NRRL Y-1498 : CANTEDRAFT_112751 and Debaryomyces hansenii CBS767 : DEHA2F11814g		orf19.687,orf19.8305	10.5679		23.1841		10.0683		10.0873
C2_01180W			1.76776	0.392419				0.964089	0.535564					-0.892895	0.466254		COX17	Putative copper metallochaperone; Hap43p-repressed gene; rat catheter biofilm induced; Spider biofilm induced	COX17	orf19.2006.1	29.3876		56.7239		44.3256		33.6546
C3_01640C			1.76697	0.645029				1.20722	0.754056					-0.614711	0.791783			Ortholog of C. dubliniensis CD36 : Cd36_81550, C. parapsilosis CDC317 : CPAR2_503570, Candida tenuis NRRL Y-1498 : cten_CGOB_00261 and Debaryomyces hansenii CBS767 : DEHA2D15378g		orf19.1679,orf19.9248	0		0.170797		0.149559		0.082799
C2_08900W			1.76671	0.248759				1.76543	0.00665702	0.0451293				-0.0153076	0.991951			Ortholog of C. parapsilosis CDC317 : CPAR2_806510, Candida tenuis NRRL Y-1498 : CANTEDRAFT_109089, Debaryomyces hansenii CBS767 : DEHA2B13508g and Pichia stipitis Pignal : PICST_59544		orf19.216.1	203.658		65.9314		516.431		70.374
C2_09120C			1.7648	0.401697				1.31892	0.591331					-0.505014	0.670522			Ortholog of C. dubliniensis CD36 : Cd36_23270		orf19.4070	0.647004		5.15969		1.45517		4.03361
C1_03030W			1.76357	0.361719				2.89076	0.03037					1.0808	0.453948		RPS16A	Putative 40S ribosomal subunit; macrophage/pseudohyphal-induced after 16 h; Spider biofilm repressed	RPS16A	orf19.2994.1	99.5347		204.739		565.166		472.724
C4_03430W	-0.239749	0.873578	1.76334	0.044233	-1.93286	0.123931	0.347116	0.926023	0.157717	0.368481	-1.29285	0.164772	0.426419	-0.869095	0.131442	0.391116	MOH1	Ortholog of S. cerevisiae Moh1, essential for staionary phase growth; induced by alpha pheromone in SpiderM medium and by Mnl1 under weak acid stress; possibly essential (UAU1 method); flow model biofilm induced; Spider biofilm induced	MOH1	orf19.3369,orf19.10876	38.1422	132.548	141.621	215.518	55.1466	26.02	82.2127	117.635
C2_07540W			1.75956	0.204546				0.254976	0.756695	0.882208				-1.49597	0.210983			Protein of unknown function; Hap43-repressed gene; repressed by nitric oxide		orf19.1873,orf19.9429	50.6153		53.6036		44.95		21.3341
C7_01360C			1.75886	0.36932				2.36703	0.0461057	0.169148				0.569074	0.732907			Putative heat shock protein with a zinc finger motif; required for protein import into mitochondria in S. cerevisiae; Spider biofilm induced	ZIM17	orf19.6917	10.5544		4.33273		34.9653		6.90452
C4_03100W	-2.76607	0.0522083	1.75723	0.371611	-1.49852	0.216794		2.3668	0.14095		1.49924	0.100443		0.518398	0.605009		RBT7	Protein with similarity to RNase T2 enzymes; has putative secretion signal; expression is Tup1-repressed		orf19.2681,orf19.10196	2.5366	15.5264	9.58248	4.94437	10.2316	0	13.9351	17.2218
C6_00380C			1.75527	0.314036				1.96602	0.197701					0.133584	0.861328			Protein of unknown function; Spider biofilm induced		orf19.1200,orf19.8791	3.61608		19.736		9.9328		23.4768
C3_06270C			1.75162	0.171471				1.83735	0.0621617	0.204933				0.0364672	0.957378	0.983923		Ortholog of Rad33; involved in nucleotide excision repair in S. cerevisiae; induced by Mnl1 under weak acid stress	RAD33	orf19.7405	13.7893		30.3073		32.7231		26.3887
C2_05450C			1.75136	0.419995				2.87078	0.0849237					1.1001	0.496958		MDJ2	Predicted component of the mitochondrial import motor; involved in protein import into mitochondrial matrix; early-stage flow model biofilm induced	MDJ2	orf19.3574,orf19.11058	1.72977		5.25677		10.5319		12.3449
C1_00840C	0.237592	0.856951	1.7497	0.0820992	-1.12711	0.313373		-0.410945	0.548046	0.749394	-1.11075	0.230831		-2.15218	0.00073993	0.0127776	NRM1	Transcriptional regulator of cell cycle gene expression; regulates expression of genes involved in DNA replication stress; interacts with Swi4 and Swi6; repressed during core stress response; Spider biofilm repressed		orf19.6022,orf19.13443	39.5977	172.049	46.8385	151.089	22.2274	46.5582	11.1411	58.204
C1_05940W	-1.55994	0.351626	1.74714	0.300846	-0.0154798	0.990581		1.6797	0.123226	0.316615	1.77327	0.113378		-0.0758869	0.950336	0.981593	PHO87	Putative phosphate permease; transcript repressed by Rim101 at pH 8; regulated by white-opaque switch; caspofungin repressed; virulence-group-correlated expression; flow model biofilm induced	PHO87	orf19.2454,orf19.9990	3.02435	0	7.51185	11.1385	7.28907	0	8.31078	46.0755
CR_03710C	-0.275492	0.866222	1.746	0.380217	-2.15498	0.103887		1.81428	0.281196		-1.60052	0.113639		0.00186719	0.998157			Protein of unknown function; induced by nitric oxide; oxidative stress-induced via Cap1; fungal-specific (no human or murine homolog)		orf19.4370,orf19.11848	3.48662	52.3018	12.1336	80.6641	8.89646	0	9.59635	20.9948
C4_03820C	2.04736	0.158119	1.74553	0.239363	1.48299	0.219184		0.93763	0.262357	0.494994	-0.340951	0.713192		-0.787027	0.52305	0.741666	HRQ2	Protein of unknown function; mutants are viable; rat catheter and Spider biofilm induced		orf19.5037,orf19.12504	11.997	0	23.898	81.1836	17.2902	71.6996	16.0088	61.7719
C7_02360W	0.889135	0.635873	1.74461	0.664835	-0.0154798	0.990581		-0.110579	0.977419		-0.464424	0.765562		-1.90453	0.419807			Protein of unknown function; flow model biofilm induced		orf19.6475,orf19.13829	0	0	0.747114	1.12666	0	0	0.0515093	0
C3_01220W	-1.69417	0.307892	1.74327	0.398458	-2.7658	0.0433413		0.351733	0.904814		-0.768144	0.457364	0.67681	-1.37606	0.283307	0.56134		Putative transcription factor with zinc finger DNA-binding motif		orf19.1729,orf19.9297	0.686528	93.1092	30.8953	155.479	0.712748	4.62081	13.8103	94.4665
C2_03960W			1.74326	0.381078				2.39323	0.060866	0.202485				0.565576	0.718838		RPL39	Ribosomal protein L39; transcript induced upon germ tube formation; colony morphology-related gene regulation by Ssn6; Hap43-induced	RPL36A	orf19.827.1	598.292		222.311		2054.8		353.588
C4_01170C	0.806068	0.624326	1.74289	0.363635	-0.0154798	0.990581		0.0904154	0.954652		-0.405019	0.718903		-1.62933	0.132857		BMT9	Beta-mannosyltransferase, 9-gene family that includes characterized genes BMT1, BMT2, BMT3, and BMT4 with roles in beta-1,2-mannosylation of cell wall phosphopeptidomannan; regulated by Sef1, Sfu1, Hap43; rat catheter biofilm repressed		orf19.4673,orf19.12143,orf19.12144,orf19.4674	2.21629	0	5.38521	15.896	1.72504	0	1.88334	11.0285
C4_00960W	-5.02523		1.74113	0.0440673	-2.63661			1.26007	0.0407593	0.15639	2.51936			-0.49605	0.373714	0.635252	PTC8	Predicted type 2C protein phosphatase, ser/thr-specific; required for hyphal growth; transcript induced by stress; flow model biofilm induced; Spider biofilm induced		orf19.4698,orf19.12168	30.1574	1426.96	102.093	739.376	53.9399	300.694	76.1678	1033.43
CR_10180W			1.7398	0.22361				1.02185	0.283135					-0.77926	0.507055			Protein of unknown function; Spider biofilm induced		orf19.7594	15.4352		14.4373		22.0547		9.05605
C3_04570C			1.73977	0.483383				0.0819518	0.982731					-1.62614	0.197253		DUR35	Putative urea transporter		orf19.5915,orf19.13336,orf19.13337,orf19.5916	0.12743		1.91891		0.103773		0.658303
C1_00270W			1.73761	0.608433				0.6628	0.864008					-1.14708	0.524728			Predicted ORF in retrotransposon Tca8 with similarity to the Gag region encoding nucleocapsid-like protein; repressed by ciclopirox olamine; filament induced; regulated by Rfg1, Tup1; overlaps orf19.6078.1		orf19.6079	0		0.769958		0.0577044		0.29798
C5_02260C	0.0870684	0.961108	1.73701	0.202422	-0.053528	0.964497		0.823529	0.271458	0.505268	0.246156	0.875588		-0.900567	0.429047	0.678467	PTH1	Putative gluconate transport protein; antigenic during human oral infection; possibly an essential gene, disruptants not obtained by UAU1 method	TAM41	orf19.4232,orf19.11707	15.6637	13.5773	55.0857	0	20.1728	10.2428	33.5995	1.12623
C2_08330W	-1.63928	0.305947	1.72867	0.0110766	-1.92951	0.150638		1.6612	0.000654526	0.00845582	0.013963	0.989001	0.992585	-0.117336	0.800172	0.903568		Protein with a thioredoxin domain; predicted role in cell redox homeostasis; rat catheter and Spider biofilm induced		orf19.1350,orf19.8930	54.8464	564.618	144.178	461.382	125.228	90.5109	137.422	464.252
C7_01900W	0.0913278	0.960728	1.72866		-1.45961	0.328188	0.543829	0.380418	0.395128	0.633118	-1.45231	0.147756	0.411382	-1.4077			NUC2	Putative NADH-ubiquinone oxidoreductase; identified in detergent-resistant membrane fraction (possible lipid raft component); alkaline repressed; Hap43-repressed; Spider biofilm repressed		orf19.6531,orf19.13884	48.6732	972.648	300.485	683.563	50.1947	448.025	104.038	366.473
C1_02390W	-3.05559	0.0914109	1.7274	0.31524	-2.57592	0.0617506	0.248031	-0.617897	0.607089	0.785801	0.58299	0.624639		-2.29768	0.0402089	0.1959		Putative nuclease required for DNA single- and double-strand break repair; rat catheter biofilm induced	PSO2	orf19.2926,orf19.10443	8.52718	1390.58	23.1364	22.503	3.99569	248.754	5.35451	33.1693
C5_04850W			1.72528	0.394052				1.91196	0.227427					0.209358	0.872476			Protein of unknown function; early-stage flow model biofilm induced		orf19.3971,orf19.11454	3.32542		11.735		8.86069		15.2639
C5_05260W			1.72434	0.424647				1.11122	0.439942					-0.718448	0.648286			Ortholog(s) have protein phosphatase regulator activity, role in negative regulation of DNA damage checkpoint, protein dephosphorylation and cytoplasm, nucleus, protein phosphatase 4 complex localization	PSY4	orf19.4019,orf19.11502	9.72522		12.6535		14.8202		8.05522
C4_01800W			1.7226	0.55096				1.58252	0.680648					-0.15598	0.920582			Protein with a dienelactone hydrolase domain; Hap43-repressed gene		orf19.4612,orf19.12082	0		2.07384		0.287637		2.06099
C4_05850C	0.419319	0.825824	1.71232	0.321152	-0.0154798	0.990581		0.749407	0.531133	0.738634	0.0345755	0.982975		-1.03759	0.355809	0.622428		Protein of unknown function; may play a role in regulation of cell size; rat catheter biofilm repressed	YGR111W	orf19.1272,orf19.8858	12.9283	0	37.2159	0	15.2481	0	20.5745	0
C2_05970C	2.19344	0.185524	1.70665	0.301208	0.460459	0.716357		2.01029	0.139407		-1.24515	0.297697		0.136847	0.854045		TES1	Putative acyl-CoA thioesterase		orf19.5217,orf19.12684	4.45601	0	9.60577	42.7511	13.1088	14.6182	8.70526	11.8657
C2_07680W			1.70628	0.238901				0.672339	0.388621	0.626843				-1.04804	0.404314	0.655276		Ortholog(s) have structural constituent of ribosome activity and mitochondrial large ribosomal subunit localization	MRPL7	orf19.2214,orf19.9759	19.6449		41.3831		22.3733		22.7748
C2_06520C			1.69688	0.309177				2.03766	0.0827823					0.330114	0.785198	0.89299		Putative thiamine transmembrane transporter; Spider biofilm induced	TPC1	orf19.28,orf19.7699	4.9528		26.9629		15.736		38.4682
C1_04910C			1.69436	0.25786				1.00985	0.237672	0.468454				-0.714918	0.557167	0.763816		Has domain(s) with predicted methyltransferase activity and role in metabolic process		orf19.752,orf19.8372	20.1947		47.8477		28.0854		33.1329
C7_02520W	-3.8244		1.69048	0.525438	-4.22562	0.00707298	0.0982567	-1.26161	0.743638		-0.249674	0.779373	0.894747	-2.982	0.0375672			Ortholog of C. dubliniensis CD36 : Cd36_72260, C. parapsilosis CDC317 : CPAR2_702840, Candida tenuis NRRL Y-1498 : CANTEDRAFT_115664 and Debaryomyces hansenii CBS767 : DEHA2B05940g		orf19.6458,orf19.13816	0.215775	294.848	4.93525	125.497	0	12.4295	0.613683	130.405
C1_05200C			1.6902	0.0327477				1.12106	0.00677411	0.0457529				-0.584153	0.407091	0.657524		Protein of unknown function; constitutive expression independent of MTL or white-opaque status; upregulated in a cyr1 mutant		orf19.446,orf19.8076	80.4369		58.5414		131.616		42.4737
C2_09600C			1.68846	0.155198				0.67711	0.290088	0.526936				-1.04611	0.310976	0.587114		Putative protein of unknown function; mutant is viable; protein level decreases in stationary phase cultures; Spider biofilm induced	YCR090C	orf19.1394,orf19.8972	57.6905		79.0352		67.4946		42.364
C1_00010W			1.68342	0.655073				0.519807	0.892208					-1.24805	0.599401			Dubious open reading frame		orf19.6115,orf19.13534	0.109353		0.913881		0.242496		0.2322
CR_06140W	-0.156969	0.919973	1.68268	0.199971	1.39158	0.233389		1.7026	0.0868696	0.255495	1.73472	0.129415		-0.0589196	0.923909	0.970339		Protein of unknown function; regulated by Tsa1, Tsa1B in minimal media at 37 degrees C; shows colony morphology-related gene regulation by Ssn6; Spider biofilm induced		orf19.3869,orf19.11350	9.32782	21.998	26.2241	23.3379	22.1989	146.326	24.6852	95.797
C1_06850W	0.735268	0.7121	1.68023	0.0478554	0.290444	0.843738	0.914531	-0.00858931	0.988845	0.995161	0.313324	0.810481	0.915761	-1.70511	0.00323135	0.0361546	PCL7	Putative cyclin-like protein; possible Pho85 cyclin; hyphal repressed; induced by Mnl1 under weak acid stress	PCL6	orf19.6225,orf19.13605	26.4596	369.874	63.7568	683.949	19.1758	275.061	20.7767	344.363
C1_08750W			1.68006	0.360174				1.55895	0.197706	0.422582				-0.125059	0.922991		YMC2	Putative mitochondrial carrier protein; Gcn4-regulated; F-12/ CO2 early biofilm induced; Spider biofilm induced		orf19.4733,orf19.12195	8.48367		19.2559		18.8665		20.0484
C2_07770C			1.6796	0.424879				1.25451	0.386726					-0.416595	0.786929			Ortholog of C. parapsilosis CDC317 : CPAR2_103590, Debaryomyces hansenii CBS767 : DEHA2C08118g, Pichia stipitis Pignal : psti_CGOB_00124 and Spathaspora passalidarum NRRL Y-27907 : SPAPADRAFT_49916		orf19.2203.1	21.2492		9.23439		33.2821		7.23305
CR_00880W			1.6779	0.197663				0.46843	0.462707	0.692142				-1.24571	0.29068	0.570992		Ortholog of C. dubliniensis CD36 : Cd36_25930, C. parapsilosis CDC317 : CPAR2_800910, Candida tenuis NRRL Y-1498 : CANTEDRAFT_132053 and Debaryomyces hansenii CBS767 : DEHA2E17160g		orf19.3266,orf19.10776	43.0474		33.1293		44.0655		15.3363
C1_10930C			1.67257					2.55241						0.826272	0.0895824	0.311437	UBA4	Putative ubiquitin activating protein; Hap43-repressed; induced by prostaglandins; clade-associated gene expression	UBA4	orf19.2324,orf19.9860	10.0722		23.1318		40.3508		35.4287
C1_06810W			1.67195	0.0933652				-0.0340646	0.956275	0.978937				-1.69024	0.0101906	0.0796634	CAT1	Catalase; resistance to oxidative stress, neutrophils, peroxide; role in virulence; regulated by iron, ciclopirox, fluconazole, carbon source, pH, Rim101, Ssn6, Hog1, Hap43, Sfu1, Sef1, farnesol, core stress response; Spider biofilm induced	CTA1	orf19.6229,orf19.13609	109.082		102.856		78.9212		34.5061
CR_05710C	0.439419	0.766212	1.67107	0.330784	-0.553887	0.6599		0.846163	0.580194		-0.549	0.545081	0.73751	-0.91682	0.312311	0.588696		Ortholog of Candida albicans WO-1 : CAWG_01892		orf19.6641,orf19.13962	5.55421	68.3077	36.5936	114.878	7.40816	40.9143	21.2356	97.7659
C3_00990C			1.66736	0.642615				-0.495715	0.898491					-2.31328	0.25416			Ortholog(s) have prospore membrane localization	YGL138C	orf19.2503,orf19.10039	0.0339407		0.570182		0		0.043214
C6_02490C			1.66715	0.347377				0.948049	0.479549					-0.71054	0.535804			Protein of unknown function; Spider biofilm induced		orf19.5518,orf19.12964	9.0842		28.6963		13.0712		18.9315
C1_07430W			1.66363	0.431352				3.99858	0.00417938					2.25858	0.235857		PHO100	Putative inducible acid phosphatase; DTT-extractable and observed in culture supernatant in low-phosphate conditions; slight effect on murine virulence; virulence-group-correlated expression; N-glycosylated; F-12/CO2 early biofilm induced		orf19.4424,orf19.11902	0.913724		0.272323		10.0353		1.83824
C2_10480W			1.66337	0.253709				-0.103502	0.922853	0.967019				-1.81114	0.0711683	0.271027	MDH1-3	Predicted malate dehydrogenase; farnesol regulated; protein present in exponential and stationary growth phase yeast; Hap43p-repressed gene	MDH3	orf19.5323,orf19.12783	16.7406		68.5608		12.3109		21.9413
C3_02680C	0.143716	0.938583	1.66317	0.115784	-0.0154798	0.990581		1.58509	0.0600129	0.201265	0.246156	0.875588		-0.086459	0.875984	0.943007	SLD1	Sphingolipid delta-8 desaturase; catalyzes desaturation at C8 in the long-chain base moiety of ceramides in glucosylceramide synthesis, important for virulence; ketoconazole and hypoxia induced; Hap43-repressed; Spider biofilm induced		orf19.260,orf19.7892	8.79218	0	32.0891	0	18.3301	0	31.8478	1.469
C4_07050W			1.66032	0.151348				-0.377144	0.525179	0.733789				-2.04742	0.0418262	0.199529	YDC1	Alkaline dihydroceramidase; involved in sphingolipid metabolism; Mob2-dependent hyphal regulation; transcript is regulated by Nrg1 and Mig1; Hap43-repressed	YDC1	orf19.3104,orf19.10616	69.4444		75.5323		38.1948		20.3655
CR_01560W	-1.0212	0.52568	1.66014	0.362903	0.359264	0.775062		0.435572	0.694495		1.54843	0.185495		-1.25772	0.423958			Ortholog(s) have nucleus localization		orf19.2542,orf19.10076	8.93474	0	11.5125	10.2103	8.42533	9.60263	5.08691	36.6309
C2_06140C			1.65856	0.516795				0.77984	0.837945					-0.901216	0.522776			Ortholog of C. dubliniensis CD36 : Cd36_20540, C. parapsilosis CDC317 : CPAR2_104860, Candida tenuis NRRL Y-1498 : CANTEDRAFT_116071 and Pichia stipitis Pignal : PICST_32327		orf19.4104,orf19.11585	0.0531357		1.94754		0.11539		0.992366
C4_00320C	5.72264	0.0129163	1.65768	0.227434	3.97235			0.993932	0.251652	0.484495	-0.864656	0.490098	0.699932	-0.637647	0.540012	0.751961		Ortholog(s) have ubiquitin-protein transferase activity, role in protein import into peroxisome matrix, protein polyubiquitination and endoplasmic reticulum, peroxisomal importomer complex, peroxisomal membrane localization	PEX10	orf19.5660,orf19.13105	18.5848	344.265	37.2909	277.516	28.8564	3233.36	27.2012	254.046
CR_02400W			1.65537	0.443455				1.8448	0.268898					0.103436	0.928082		PHO112	Putative constitutive acid phosphatase; Rim101-repressed; DTT-extractable; N-glycosylated; Hap43-induced; possibly an essential gene, disruptants not obtained by UAU1 method		orf19.3727,orf19.11211	2.29573		3.03748		6.47808		3.65989
C3_01930W			1.65334	0.0944911				3.88856	3.96457e-06	0.000148118				2.1599	1.94802e-07	1.61724e-05	PXP2	Putative acyl-CoA oxidase; enzyme of fatty acid beta-oxidation; induced during macrophage infection; opaque specific transcript; putative peroxisome targeting signal; Spider biofilm induced		orf19.1655,orf19.9224	1.66851		5.64511		18.6302		24.9626
C5_04780W			1.65293	0.24134				0.503157	0.484215	0.71056				-1.13581	0.35957	0.625293	ASH2	Ortholog(s) have histone methyltransferase activity (H3-K4 specific) activity	BRE2	orf19.3964,orf19.11446	18.06		25.6703		18.4841		13.186
C3_05990C			1.65238	0.233137				0.651169	0.541049	0.745347				-1.09607	0.0390491	0.192509		Has domain(s) with predicted nucleic acid binding, nucleotide binding activity		orf19.7380	10.3361		17.27		12.0086		8.16148
C2_04300C	4.05332	0.0585829	1.65198	0.239293	-0.417272	0.780766	0.871649	0.603419	0.438016	0.669451	-3.68773	0.0364486	0.240812	-1.07981	0.380986			Protein of unknown function; Spider biofilm induced	MRX11	orf19.1592	45.5686	1908.93	22.206	292.267	49.6354	985.121	11.8226	22.6118
C1_06470W			1.6515	0.305662				2.12075	0.00585513	0.0414356				0.373979	0.884991			Ortholog of S. cerevisiae Rpl39; a component of the 60S ribosomal subunit; Hap43-induced; Spider biofilm repressed	RPL39	orf19.6264.4	5686.27		0		18927.3		18.5281
C5_03520W			1.64857	0.602609				1.0565	0.784162					-0.615293	0.695909			Predicted ORF from Assembly 19; removed from Assembly 20; subsequently reinstated in Assembly 21 based on comparative genome analysis		orf19.6661	0		0.59342		0.0984946		0.401631
C1_07550W			1.64724	0.226477				0.688777	0.374051	0.612635				-0.987199	0.401347	0.653843	SWD2	Ortholog(s) have histone methyltransferase activity (H3-K4 specific) activity	SWD2	orf19.2790,orf19.10306	13.0139		35.3816		15.0913		19.6498
C2_09030W			1.64592	0.508877				0.806059	0.702346					-0.945039	0.562889			Protein of unknown function; unmerged from orf19.202 in a revision of Assembly 21		orf19.201,orf19.7831	10.092		29.0877		13.5503		15.9319
C1_05180C	-0.487729	0.75802	1.64421	0.177392	-0.932479	0.490165	0.675715	-0.422815	0.682298		-0.405759	0.643061		-2.08834	0.0166451			Protein with a NADH-ubiquinone oxidoreductase B18 subunit domain; gene has intron		orf19.446.2	50.0063	930.896	60.2253	67.8638	27.9865	415.76	14.7309	43.6751
C1_04320W			1.64257	0.240168				-0.0588493	0.94465	0.974615				-1.75128	0.137934		GPM2	Putative phosphoglycerate mutase; repressed in hyphae; macrophage/pseudohyphal-repressed; induced by high levels of peroxide stress, farnesol; flow model biofilm induced; rat catheter and Spider biofilm repressed		orf19.1067,orf19.8669	25.1696		40.944		17.124		13.5543
C7_02390W			1.63826	0.239186				0.514267	0.411446	0.648719				-1.17486	0.34521	0.615536	AHP2	Putative thiol-specific peroxiredoxin; macrophage-downregulated gene		orf19.6470,orf19.13824	89.8124		167.79		94.3407		85.0588
C7_01890C			1.63806	0.38433				0.866556	0.517011					-0.734461	0.542845		TOM7	Predicted component of the TOM (translocase of outer membrane) complex involved in protein translocation into mitochondria; flucytosine induced	TOM7	orf19.6531.1	43.1438		90.5851		61.6144		61.7617
C6_03580W			1.63729	0.263521				0.997885	0.181648	0.401116				-0.639002	0.6193	0.804102	CCZ1	Protein involved in oxidative stress response and autophagy; mutants have fragmented mitochondria and attenuated virulence	CCZ1	orf19.5725,orf19.13148,orf19.5726	7.50534		23.7476		10.6218		17.1683
CR_07520C	2.82863	0.0849909	1.63128	0.0587974	2.61562	0.0503232	0.216698	0.889794	0.127898	0.323212	0.388452	0.644641	0.812231	-0.747056	0.159088	0.430599	YPT31	Protein required for resistance to toxic ergosterol analog	YPT32	orf19.2622,orf19.10153	120.906	1055.38	199.973	583.246	164.988	3510.95	125.232	699.688
C1_00800C			1.63103	0.265083				1.35873	0.0428752	0.161639				-0.321044	0.807079	0.905382	ERG2	C-8 sterol isomerase; enzyme of ergosterol biosynthesis; converts fecosterol to episterol; mutant is hypersensitive to multiple drugs; ketoconazole-induced; flow model and Spider biofilm repressed	ERG2	orf19.6026,orf19.13447	41.4117		65.4282		76.6047		60.1018
C7_02010C			1.63014	0.558048				1.36496	0.642925					-0.256795	0.871099			Predicted aldehyde dehydrogenase [NAD(P)+]; Spider biofilm induced		orf19.6518,orf19.13871	0.236096		1.22765		0.524361		1.1209
C7_04180W	2.22604	0.246938	1.6287	0.302042	-0.0154798	0.990581		2.72493	0.0337598	0.138616	-1.53656	0.165721	0.426419	0.996271	0.0619528	0.24871	FAA2-3	Predicted acyl CoA synthetase		orf19.7156	2.25027	0	12.3067	95.238	12.0596	0	25.0025	55.0366
C4_00100C			1.62852	0.163442				2.27857	0.00965219	0.059565				0.629428	0.353554	0.622129		F-box domain-containing protein; flow model biofilm induced		orf19.5633,orf19.13078,orf19.8011,orf19.378	8.97324		54.4485		31.288		88.89
C3_05000W	2.87567	0.101753	1.62724	0.0234899	1.64614	0.286786	0.512811	0.970047	0.059549	0.200446	-0.695454	0.429799	0.656878	-0.705479	0.0114912	0.0865702	RDI1	Putative rho GDP dissociation inhibitor; transposon mutation affects filamentous growth; farnesol, filament-induced; regulated by Nrg1, Tup1; protein levels low in stationary phase yeast	RDI1	orf19.5968,orf19.13389	246.243	593.321	716.414	1941.34	350.885	1091.46	418.977	1263.46
C2_08940C			1.62721	0.260079				0.015596	0.985482	0.993628				-1.6544	0.171232	0.447316	VPS28	ESCRT I protein sorting complex subunit; involved in Rim8 processing and proteolytic activation of Rim101, which regulates pH response; role in echinocandin, azole sensitivity	VPS28	orf19.212,orf19.7844	25.6314		45.804		20.3745		16.4597
C1_00070W	-1.54522	0.303324	1.62671	0.489394	-3.14176	0.0135367	0.119927	1.07246	0.576408		-1.22622	0.178606	0.433459	-0.644418	0.691711		MVD	Mevalonate diphosphate decarboxylase; functional homolog of S. cerevisiae Erg19; possible drug target; regulated by carbon source, yeast-hypha switch, growth phase, antifungals; gene has intron; rat catheter, Spider biofilm repressed	MVD1	orf19.6105,orf19.13524	46.671	6011.66	132.405	1185.76	77.1345	573.879	89.0315	640.153
C4_04650W			1.62328	0.438463				0.844385	0.604282					-0.836191	0.509849			Ortholog(s) have cytoplasm, nucleolus localization	RTS2	orf19.3817,orf19.11298	8.02656		36.9752		10.7228		23.5316
C5_05190W	3.16128	0.0443082	1.61935	0.314677	0.552919	0.532715	0.710428	0.0895234	0.938373	0.973018	-1.92961	0.0634588	0.289281	-1.59977	0.146479	0.412005	PCL5	Putative cyclin for Pho85 kinase; Gcn4-induced; suppresses toxicity of C. albicans Gcn4 overproduction in S. cerevisiae via increased Pho85-dependent phosphorylation and degradation of Gcn4; rat catheter and Spider biofilm induced	PCL5	orf19.4012,orf19.11495	16.7573	5117.91	76.4605	377.204	13.8071	5015.73	28.6248	156.606
C3_02620C			1.61927	0.18812				0.503706	0.260053	0.493566				-1.14136	0.359122	0.625114		Protein of unknown function; S. cerevisiae ortholog Fmp37 which localizes to mitochondria; Hap43-repressed; Spider biofilm repressed	MPC1	orf19.252,orf19.7884,orf19.7885,orf19.253	205.694		97.1878		213.539		48.9604
C1_13730C			1.61921	0.0739099				1.47707	0.00949765	0.0591392				-0.175839	0.812763	0.909278	DIM1	Putative 18S rRNA dimethylase; predicted role in rRNA modification and processing; Hap43-induced; likely to be essential for growth based on insertional mutagenesis strategy; F-12/CO2 early biofilm induced	DIM1	orf19.5010,orf19.12477	25.0453		35.147		49.2466		33.7817
C5_03570W	-1.19249	0.458234	1.61831	0.0384242	-1.72912	0.218785		0.792604	0.174495	0.391916	-0.236125	0.803042	0.911508	-0.898272	0.0600339	0.243821		Ortholog(s) have ubiquitin binding, ubiquitin-protein transferase activator activity and role in ER-associated ubiquitin-dependent protein catabolic process, establishment of protein localization to endoplasmic reticulum membrane	CUE1	orf19.6668	82.593	482.007	187.565	369.446	101.182	120.719	89.4718	300.287
C5_00390C	-0.642207	0.720071	1.61563	0.362071	0.993441	0.492332		0.523917	0.632564	0.803601	1.86211	0.0793689		-1.15014	0.372731	0.634637		Protein of unknown function; transcript repressed upon yeast-hyphal switch; fluconazole-induced; Hap43-repressed; flow model biofilm induced		orf19.951,orf19.8566	50.602	145.882	140.108	34.3927	54.2505	285.907	72.3249	120.243
CR_06970C			1.61392	0.335271				0.506042	0.745835					-1.16627	0.172086	0.447838		Predicted component of U5 snRNP; Spider biofilm induced	LIN1	orf19.2368,orf19.9904	4.70106		31.553		4.57193		15.476
C2_02850W	0.419319	0.825824	1.61145		-0.0154798	0.990581		-1.50047	0.693693		0.0345755	0.982975		-3.10388	0.134049		UGA6	Putative GABA-specific permease; decreased transcription is observed upon benomyl treatment or in an azole-resistant strain that overexpresses MDR1		orf19.5820,orf19.13242	0.198698	0	2.28918	0	0.0283172	0	0.256212	0
C2_05570C	-0.334614	0.826959	1.60258	0.0232761	-0.0154798	0.990581		0.776071	0.131567	0.330174	0.585086	0.519013		-0.890629	0.0576989	0.241103		Putative lipid raft associated protein; Spider biofilm induced	AST2	orf19.6869,orf19.14158	41.5776	0	96.5752	49.2707	52.9554	0	47.1912	74.7243
C3_01990W			1.6018	0.00977053				1.35107	0.00507934	0.0376816				-0.335165	0.372592	0.634637	RNA1	Putative GTPase-activating protein; protein level decreases in stationary phase cultures; Spider biofilm repressed	RNA1	orf19.1649,orf19.9218	43.8284		133.818		81.6174		101.018
C3_00590W			1.59697	0.431507				-0.364661	0.92313					-1.9376	0.0870881			Ortholog of Candida albicans WO-1 : CAWG_02394		orf19.5402	0.679176		26.3962		0.339478		7.73562
C2_00550W	1.03278	0.589513	1.59531		-0.0154798	0.990581		-1.61115	0.675511		-0.678507	0.658976		-3.32273				Ortholog(s) have (R)-carnitine transmembrane transporter activity, choline transmembrane transporter activity, ethanolamine transmembrane transporter activity	HNM1	orf19.2072,orf19.9619	0.149602	0	11.9652	2.30261	0	0	0.824255	0
CR_01430W			1.59495	0.433747				0.51976	0.796735					-1.15582	0.342205			Ortholog of S. cerevisiae Gpa15; involved in the synthesis of glycosylphosphatidylinositol (GPI) anchors; shuman Pig-H, which is also involved in GPI assembly; Spider biofilm induced	GPI15	orf19.2529,orf19.10064	3.60433		36.0271		3.69868		18.0363
CR_01780W			1.59331	0.25617				1.4525	0.0945415					-0.144692	0.902697	0.957365		Putative S-adenosylmethionine-dependent methyltransferase; Hap43p-induced gene	BMT6	orf19.2575,orf19.10107	6.87115		35.3812		14.9028		36.7866
C1_03040W			1.59289	0.504088				1.32775	0.499342					-0.250178	0.878763			Protein of unknown function; induced by nitric oxide; rat catheter and Spider biofilm induced	LOT5	orf19.2995,orf19.10512	1.99319		8.43484		3.50711		7.56877
CR_06380C			1.59091	0.700231				-0.110579	0.977419					-1.84852	0.440805			Predicted ORF overlapping the Major Repeat Sequence on chromosome R; member of a family encoded by FGR6-related genes in the RB2 repeat sequence		orf19.727,orf19.8346	0		0.143713		0		0
C6_01480W	3.19764		1.58835	0.555508	-1.24281	0.309352		1.185	0.749077		-3.69556			-0.42777	0.793574			Protein with a Rho GDP-dissociation inhibitor domain; macrophage-induced gene		orf19.3436,orf19.10940	0.31353	12.7823	7.37639	232.371	0.765973	0	5.86374	28.0877
C5_01610W			1.58778	0.257558				2.05004	0.0639019	0.208007				0.395722	0.549914	0.758916		Ortholog(s) have pseudouridine synthase activity, role in mRNA pseudouridine synthesis, tRNA pseudouridine synthesis and cytosol, nucleus localization	DEG1	orf19.6297,orf19.13676	6.12084		17.9888		18.0602		24.6826
CR_04600W	1.03986	0.650188	1.58713	0.103175	1.25911	0.307763	0.529139	1.63797	0.0416812	0.158543	1.00846	0.62362	0.793392	0.035038	0.948732	0.980892		Ortholog of C. dubliniensis CD36 : Cd36_29980, C. parapsilosis CDC317 : CPAR2_204170, Candida tenuis NRRL Y-1498 : CANTEDRAFT_110235 and Debaryomyces hansenii CBS767 : DEHA2F17072g		orf19.551,orf19.8186	7.58355	5628.95	24.1086	198.852	16.8355	8080.17	25.795	203.056
C2_03050W			1.58648	0.0988201				1.26975	0.0327871	0.136241				-0.353472	0.652435	0.820187	SHE9	Protein with similarity to S. cerevisiae She9p, which inhibits growth when overproduced; gene has possible growth-regulation element; fungal-specific (no human or murine homolog)	SHE9	orf19.5796,orf19.13218	17.7458		38.4455		31.2953		33.3191
C4_01010C	-0.597359	0.729885	1.58594	0.528195	-0.0154798	0.990581		0.825553	0.783891		0.774648	0.572068		-0.834576	0.515457		DAG7	Secretory protein; a-specific, alpha-factor induced; mutation confers hypersensitivity to toxic ergosterol analog; fluconazole-induced; induced during chlamydospore formation in C. albicans and C. dubliniensis		orf19.4688,orf19.12157	0.499084	0	3.4702	2.66356	0.826094	0	2.10892	5.24176
C4_07210W			1.58416	0.33391				-0.698616	0.582882					-2.32232	0.0194722			Ortholog(s) have histone acetyltransferase activity, role in chromatin silencing at telomere and SAS acetyltransferase complex, nuclear chromatin localization	SAS4	orf19.3084,orf19.10596	15.9969		25.8989		7.46279		5.67212
C4_07090C			1.58332	0.227697				0.812606	0.435824	0.668379				-0.815854	0.0501371	0.222553	TRP4	Predicted enzyme of amino acid biosynthesis; upregulated in biofilm; regulated by Gcn2p and Gcn4p; S. cerevisiae ortholog is Gcn4p regulated	TRP4	orf19.3099,orf19.10611	19.6798		45.3889		25.369		25.8988
C3_06830C			1.58253	0.0794484				1.65422	0.0195087	0.0952918				0.0366538	0.919701	0.966991		Ortholog(s) have mRNA binding activity and cytosol, mitochondrion localization	YLR419W	orf19.6818,orf19.14110	6.65359		19.886		14.5025		19.6482
C6_01860C			1.57836	0.122931				0.512792	0.577425	0.768973				-1.09539	0.0442388	0.2061	HCH1	Ortholog of S. cerevisiae Hch1, a regulator of heat shock protein Hsp90; regulated by Gcn4; induced in response to amino acid starvation (3-aminotriazole treatment); mutants are viable	HCH1	orf19.3396,orf19.10899	29.7049		115.886		31.8322		55.4871
C4_02180C			1.57829	0.519468				1.6906	0.356638					0.0069649	0.996677		ZCF26	Zn2-Cys6 transcription factor of unknown function; induced by alpha pheromone in SpiderM medium		orf19.4573,orf19.12042	0.848833		3.0207		1.89091		3.29082
C1_02890C			1.57684	0.330799				0.277536	0.77486					-1.25891	0.341578			Protein of unknown function; Hap43-repressed gene		orf19.2978,orf19.10495	33.3741		47.9916		30.0903		23.5242
CR_09350C			1.57536	0.566712				0.271963	0.915073					-1.41987	0.412625			Protein with a predicted heme oxygenase domain; Spider biofilm induced	PET18	orf19.7330	1.56984		1.53023		1.2259		0.5174
CR_09840C			1.5744	0.389909				0.217843	0.863124					-1.31211	0.278526			Ortholog of C. dubliniensis CD36 : Cd36_34965, C. parapsilosis CDC317 : CPAR2_200910, Candida tenuis NRRL Y-1498 : CANTEDRAFT_95984 and Debaryomyces hansenii CBS767 : DEHA2E02926g		orf19.7556	20.9427		20.0969		17.2678		9.09442
C3_06670C			1.57345	0.32875				0.569935	0.60524					-1.03533	0.373975	0.635302		Protein of unknown function; flow model biofilm repressed		orf19.7456	12.2017		31.5575		13.2349		16.9453
C1_02090C			1.56997	0.118422				0.866067	0.244953	0.477569				-0.717738	0.35033	0.620856		Predicted debranching enzyme-associated ribonuclease; rat catheter biofilm induced	DRN1	orf19.3666,orf19.11150	9.06892		30.5461		12.6507		19.5935
C1_11950W	-1.30284	0.433843	1.56857	0.117522	-0.0154798	0.990581		2.27886	0.003583	0.0298968	1.49253	0.205347		0.68519	0.2066			Protein of unknown function; rat catheter biofilm induced		orf19.5270,orf19.12735	9.88365	0	9.90241	11.6689	34.8089	0	16.2343	41.3072
C5_03400C	1.7139	0.35817	1.5656	0.327341	1.67708	0.226356	0.447841	0.920266	0.266719	0.499708	0.464776	0.643448	0.811843	-0.682758	0.640807			Lsm (Like Sm) protein; predicted role in involved in mRNA decay; Spider biofilm repressed	LSM7	orf19.2639.1,orf19.2639.2	101.377	520.933	62.625	285.413	134.22	1189.47	45.5138	264.264
C7_01350C	-0.559626	0.72838	1.56327	0.406272	-0.711273	0.56384		0.302676	0.825846		0.166544	0.884911		-1.35213	0.286322			Ortholog(s) have unfolded protein binding activity, role in mitochondrial proton-transporting ATP synthase complex assembly and mitochondrion localization	ATP11	orf19.6916	8.47528	31.8592	12.9889	39.433	7.32691	0	5.5008	30.4721
C4_03520C			1.56201	0.302275				-0.329335	0.766059	0.888877				-1.87686	0.0295398	0.160707	RBT1	Cell wall protein with similarity to Hwp1; required for virulence; predicted glycosylation; fluconazole, Tup1 repressed; farnesol, alpha factor, serum, hyphal and alkaline induced; Rfg1, Rim101-regulated		orf19.1327,orf19.8907,orf19.10892,orf19.3384	13.2059		31.2635		7.69557		9.24277
C1_09740C			1.56152	0.523058				0.754611	0.679266					-0.926065	0.567897			Ortholog of C. parapsilosis CDC317 : CPAR2_804880, Candida tenuis NRRL Y-1498 : CANTEDRAFT_111283, Debaryomyces hansenii CBS767 : DEHA2B10604g and Pichia stipitis Pignal : PICST_40454		orf19.4837.1	16.612		21.2193		18.3718		11.7264
C2_07370W	-1.62334	0.231787	1.56128	0.119388	-1.13389	0.322012		1.02775	0.14197	0.344297	0.789127	0.400694	0.630645	-0.596791	0.40384	0.655276		Ortholog of C. dubliniensis CD36 : Cd36_21640, C. parapsilosis CDC317 : CPAR2_105040, Candida tenuis NRRL Y-1498 : CANTEDRAFT_112352 and Debaryomyces hansenii CBS767 : DEHA2C08008g		orf19.1897,orf19.9453	26.9908	194.429	42.7375	132.618	41.6754	58.3207	30.7779	211.751
C4_05270C			1.55837	0.272206				0.663152	0.427619					-0.919195	0.46008		RAD59	Protein involved in homologous recombination and DNA breaks repair; similar to S. cerevisiae Rad59p; N-terminal similarity with Rad52p	RAD59	orf19.2630	15.2006		42.1035		18.0129		25.0385
C1_01740W	0.495694	0.751394	1.55697		1.06015	0.378695		-1.19537	0.266735	0.499708	0.775635	0.476836		-2.82557			CTN1	Carnitine acetyl transferase; required for growth on nonfermentable carbon sources, not for hyphal growth or virulence in mice; induced in macrophage; macrophage/pseudohyphal-repressed after 16 hr; rat catheter, Spider biofilm induced	YAT1	orf19.4551,orf19.12026,orf19.10869,orf19.3361,orf19.361	13.4247	0	141.973	54.4551	4.77571	58.5303	19.1527	76.1166
C1_00520W			1.55676	0.281013				0.659613	0.40923	0.646751				-0.881697	0.447141	0.688663		Ortholog(s) have phosphatase activity, role in dephosphorylation and cytosol, nucleus localization	YOR283W	orf19.6056,orf19.13477	54.5515		70.4357		63.3155		41.1906
C2_06120C			1.55575	0.400123				2.22066	0.16278					0.568403	0.315347			Ortholog of S. cerevisiae : YJR141W, C. glabrata CBS138 : CAGL0M00264g, C. dubliniensis CD36 : Cd36_20520, C. parapsilosis CDC317 : CPAR2_104880 and Candida tenuis NRRL Y-1498 : CANTEDRAFT_126860	IPA1	orf19.4106,orf19.11587	3.23202		10.2171		10.4213		15.4684
C3_03880C			1.55179	0.0910733				0.939336	0.179457	0.397335				-0.65271	0.280139	0.557992	PEP8	Protein similar to S. cerevisiae Pep8p, which is involved in retrograde transport; transposon mutation affects filamentous growth	PEP8	orf19.6927,orf19.14189	24.9338		99.7171		36.556		65.6963
C2_03840C	1.90284	0.26095	1.55127	0.540308	-0.444801	0.685512		1.35126	0.532926		-1.87094	0.0810809	0.32438	-0.268053	0.864584		INO4	Transcription factor; activator that forms a heterodimer with Ino2; likely regulates genes involved in phosphatidylcholine and phosphatidylinositol biosynthesis, fatty acid beta-oxidation, and peroxisome biogenesis; gene has intron	INO4	orf19.837.1	6.26877	57.1463	24.5997	497.277	10.7583	37.1442	21.5317	222.891
C4_02750W			1.54885	0.48438				1.44648	0.374593					-0.0919845	0.942946		HIT1	Ortholog of S. cerevisiae Hit1; protein of unknown function required for high temperature growth; flow model biofilm induced; Spider biofilm induced	HIT1	orf19.2723,orf19.10238	11.113		33.3136		24.8067		35.0865
C4_00230W			1.5421	0.191576				2.32358	0.0163035	0.0856915				0.70584	0.28812	0.568165		Ortholog of C. dubliniensis CD36 : Cd36_40300, C. parapsilosis CDC317 : CPAR2_402190, Candida tenuis NRRL Y-1498 : cten_CGOB_00197 and Debaryomyces hansenii CBS767 : DEHA2F06160g		orf19.5648,orf19.13093	8.90678		41.3868		32.8543		54.7241
C2_04410W			1.54174	0.402319				0.798586	0.678729					-0.814001	0.451306			Ortholog of Candida albicans WO-1 : CAWG_04197		orf19.4511,orf19.11987,orf19.4512	1.0258		12.9146		1.30017		8.17936
CR_06640C	0.580324	0.711132	1.54129	0.185866	-1.25834	0.303503		0.295468	0.690505	0.843802	-1.23093	0.219764	0.475674	-1.23888	0.155882	0.425702		Integral ER membrane protein; predicted role in maintenance of ER zinc homeostasis; Spider biofilm induced	ICE2	orf19.698,orf19.8317	24.6344	386.495	69.1588	442.983	22.6146	108.593	32.1458	282.305
C7_02310C	2.86886	0.089669	1.53997	0.342234	-0.90059	0.489014		-0.0518324	0.96102		-3.15602	0.00220321	0.0980066	-1.55911	0.210246	0.491133		Ortholog(s) have role in UDP-glucose transport and COPI-coated vesicle, Golgi apparatus localization	YMD8	orf19.6480,orf19.13834	12.0434	183.107	43.3937	432.39	9.05372	86.1919	16.8002	74.2169
C5_01700W			1.5396	0.262145				1.74996	0.0283668	0.123051				0.205862	0.855692			Mitochondrial ribosomal protein of the large subunit; rat catheter biofilm induced	MRPL36	orf19.3205,orf19.10717	29.4479		20.0352		72.8006		25.4767
C5_02730C			1.53866	0.261765				0.638778	0.334825	0.57566				-0.890946	0.461	0.700071		Ortholog(s) have role in iron-sulfur cluster assembly, tRNA wobble uridine modification and cytosol, nucleus localization	CIA1	orf19.4293,orf19.11769	22.8658		54.5378		26.6911		32.9262
C6_00080C			1.53313	0.302971				0.373691	0.639079	0.80604				-1.17799	0.368416	0.632427		Protein of unknown function; opaque-specific transcript; fluconazole-repressed; induced in cyr1 mutant and in oralpharyngeal candidasis; Spider biofilm induced		orf19.6329	13.1595		57.3344		13.4237		29.3451
C4_03490C			1.53227	0.562074				-1.38685	0.715103					-2.90592	0.0647921			Ortholog of Candida albicans WO-1 : CAWG_03459		orf19.3376,orf19.10885	0.702753		6.6313		0.132798		0.856866
C2_05370C	4.6615	0.0232996	1.53032	0.243676	2.52759	0.077794		0.952311	0.17519	0.392286	-1.65434	0.334197	0.583094	-0.566379	0.61368	0.800058	RXT3	Putative transcriptional repressor	RXT3	orf19.3568,orf19.11052	11.5747	21.3642	23.9866	125.337	17.7273	199.884	18.5697	71.6139
C1_07060C			1.52828	0.417144				0.865558	0.563262					-0.740867	0.557354	0.763816		Ortholog(s) have fungal-type vacuole localization	YIL156W-B	orf19.6198.1	16.3171		91.0242		20.2586		59.8251
C2_08890W			1.52626	0.248061				0.871228	0.150475	0.357743				-0.661715	0.580923	0.780611		Ortholog(s) have sequence-specific DNA binding activity	CMR3	orf19.217,orf19.7849	20.705		34.5553		29.3477		24.4451
C4_06440C			1.52586	0.207855				2.19064	0.0196813	0.0959088				0.520512	0.294304	0.571907		Has domain(s) with predicted sugar:proton symporter activity, role in carbohydrate transport and Golgi membrane, integral component of membrane localization		orf19.2890,orf19.10408	11.5927		32.9737		35.7887		40.6005
C4_04810C			1.52393	0.267683				1.58301	0.0193202	0.0947557				0.0731269	0.952489			Ortholog(s) have tRNA (guanine-N7-)-methyltransferase activity, role in tRNA methylation and nucleolus, tRNA methyltransferase complex localization	TRM8	orf19.3798,orf19.11279	19.2418		20.2187		41.5199		24.03
C5_04520W			1.52125	0.263121				0.48889	0.455809	0.687361				-1.02152	0.390974	0.647859	TIP41	Protein involved in TOR signaling pathway; regulates protein phosphatase 2A (PP2A) activity; regulates Rad53p during recovery from DNA damage	TIP41	orf19.3937,orf19.11419	49.0992		43.5966		51.3001		23.8298
C2_08740W			1.52076					1.6851						0.126914	0.793496	0.898182		Has domain(s) with predicted ATP binding, nucleoside-triphosphatase activity, nucleotide binding activity		orf19.3601,orf19.11084	6.33976		41.6994		14.12		39.6005
C1_07960W			1.52035	0.293793				2.50249	0.000123416	0.00230543				0.976026	0.482298			Predicted nuclear exosome-associated nucleic acid binding protein; rat catheter and Spider biofilm induced	LRP1	orf19.5067,orf19.12533	24.7797		11.3656		100.094		24.0552
C7_03130C			1.51912	0.444726				2.11083	0.117087					0.548801	0.725654		DFR1	Trimethoprim resistant dihydrofolate reductase (DHFR), reduces 7,8-dihydrofolate to 5,4,7,8-tetrahydrofolate; binds NADPH; target of drugs that selectively inhibit the fungal enzyme rather than the human enzyme	DFR1	orf19.5142,orf19.12607	5.13769		4.19171		16.1682		6.58427
C3_01480C			1.51797	0.313185				0.1726	0.88379	0.950255				-1.4322	0.0414176	0.198406	RKI1	Ortholog(s) have ribose-5-phosphate isomerase activity, role in pentose-phosphate shunt, pyridoxine biosynthetic process and cytoplasm, nucleus localization	RKI1	orf19.1701,orf19.9268	33.0457		124.442		27.7493		47.5531
C3_05180W	1.9702	0.25692	1.5179	0.0609866	2.68245	0.0551058		1.81228	0.00235229	0.0215656	0.765823	0.467182	0.683608	0.272945	0.484415	0.715336	RHB1	Putative small G protein from the Ras superfamily involved in cell wall integrity and control of filamentous growth under nitrogen starvation	RHB1	orf19.5994,orf19.13415	69.2576	17.8823	89.7282	269.488	184.532	267.635	109.174	494.752
C2_04860W			1.51714	0.13664				3.06493	9.49753e-05	0.00192128				1.45593	0.0171904	0.113265	PZF1	C2H2 transcription factor; Hap43-induced; rat catheter and Spider biofilm induced	PZF1	orf19.4125	5.75905		29.674		33.8483		69.8156
C1_09570W			1.51543	0.397097				0.778424	0.506014	0.7236				-0.807847	0.519294	0.738383		Ortholog(s) have mitochondrion localization	YKL162C	orf19.4820,orf19.12283	9.84095		19.5722		11.8876		12.5208
CR_03240C			1.51458	0.288565				-0.258238	0.771381	0.892128				-1.74188	0.099131	0.329194		Putative transcription factor with zinc finger DNA-binding motif; similar to bacterial DnaJ; induced in low iron	JJJ1	orf19.2399,orf19.9935	20.5674		19.3613		12.3684		6.44192
C5_04110W	2.07742	0.230931	1.51364	0.516415	-0.0154798	0.990581		0.0446557	0.983492		-1.58936	0.225962		-1.5733	0.255779		SCW11	Cell wall protein; repressed in ace2 mutant; repressed in core caspofungin response; induced in high iron; possibly an essential gene, disruptants not obtained by UAU1 method; rat catheter and Spider biofilm repressed	SCW11	orf19.3893,orf19.11374	1.30403	0	1.54329	23.4214	0.895068	0	0.471565	1.16507
C5_01780W			1.51297	0.235688				0.79004	0.515246					-0.813258	0.106881	0.34508	PAP1	Poly(A) polymerase, likely involved in mRNA polyadenylation; PAP is inhibited by parnafungin antifungals; non-sex gene located within the MTLa mating-type-like locus	PAP1	orf19.3197	5.52019		45.5469		7.09482		26.8835
C2_00530W			1.50869	0.495382				1.94422						0.30463	0.815853			Ortholog of Candida albicans WO-1 : CAWG_03833		orf19.2074,orf19.9621	4.74226		31.9747		14.2853		40.7889
C1_04510W			1.5064					-1.53155	0.385017					-3.10982				Putative transcription factor with bZIP DNA-binding motif; rat catheter biofilm induced		orf19.6845,orf19.14135	3.97068		580.178		1.1436		54.4618
CR_00900W			1.50639	0.133098				1.6529	0.0384992	0.151032				0.0920858	0.870396	0.93991	TRM1	Putative N2,N2-dimethylguanine tRNA methyltransferase; induced upon adherence to polystyrene	TRM1	orf19.3265,orf19.10775	9.6283		25.4676		20.9424		27.614
C2_04540C	2.11647	0.246622	1.5059	0.251524	-0.0154798	0.990581		1.43095	0.211432	0.4392	-1.49304	0.142411	0.403854	-0.114252	0.820547	0.912427	GDT1	Predicted Golgi Ca2+/H+ exchanger, involved in regulation of calcium homeostasis	GDT1	orf19.4496,orf19.11972	8.87043	0	45.0813	145.462	17.1313	0	42.2238	77.4302
CR_06520C	2.90458	0.108489	1.50565	0.49259	-1.14475	0.334351		0.561532	0.72656		-3.36468	0.00411318	0.139544	-0.914638	0.456828			Ortholog(s) have GTPase activity	YPT6	orf19.714,orf19.8333	13.5076	78.8263	18.1758	254.578	13.5083	25.6229	10.6593	43.2986
C2_01930C	4.48323	0.0365139	1.50395	0.260906	2.48141	0.234383	0.453713	0.208508	0.849843	0.935075	-1.24906	0.171399	0.429775	-1.28572	0.115465	0.363808		Ortholog(s) have cytoplasm localization	YBR138C	orf19.1505,orf19.9081	15.8996	1058.04	143.544	646.991	13.7561	2939.42	65.3494	319.94
C7_02680W			1.50269	0.249308				0.932177	0.0752268	0.23281				-0.615913	0.608813	0.797672	TOM22	Putative mitochondrial import receptor subunit; colony morphology-related gene regulation by Ssn6	TOM22	orf19.3696,orf19.11180	117.511		181.705		172.706		133.356
C3_03030C			1.50227	0.102066				1.39124	0.0484661	0.173976				-0.152304	0.630009	0.810403	ECM14	Ortholog(s) have endoplasmic reticulum, fungal-type vacuole localization	ECM14	orf19.299,orf19.7931	24.8494		79.8599		48.7927		65.4213
C4_04880W	0.143716	0.938583	1.49844	0.488837	-0.0154798	0.990581		-0.601762	0.838558		0.246156	0.875588		-2.09369	0.0748453		FGR10	Putative asparaginase; lacks ortholog in S. cerevisiae; transposon mutation affects filamentous growth; Spider biofilm induced		orf19.3791,orf19.11270	0.928653	0	10.0811	0	0.447126	0	2.50095	0.536301
C2_01450C	-0.891766	0.629847	1.49012	0.666111	-1.3274	0.278044		1.78545	0.639573		0.0345755	0.982975		0.279153	0.894583			Protein of unknown function; induced in azole-resistant strain that overexpresses MDR1; protein present in exponential and stationary growth phase yeast cultures; Spider biofilm induced	DDI3	orf19.1449,orf19.9024	0.0497301	104.991	0.228136	0	0.538151	0	0.350581	0
CR_05770W			1.48971	0.110293				1.16969	0.143975	0.346929				-0.369903	0.265182	0.5437		Ortholog of C. dubliniensis CD36 : Cd36_31170, C. parapsilosis CDC317 : CPAR2_205340, Candida tenuis NRRL Y-1498 : CANTEDRAFT_133521 and Debaryomyces hansenii CBS767 : DEHA2E21868g		orf19.6635,orf19.13956	11.0409		29.4021		18.0812		21.1912
C2_05560W			1.48929	0.177727				0.648413	0.212171	0.440376				-0.868375	0.390275	0.64755		Putative NADPH-dependent methylglyoxal reductase; homozygous transposon insertion causes decreased colony wrinkling under filamentous growth-inducing conditions, but does not block true hyphal formation in liquid media		orf19.6868,orf19.14157	36.5252		43.8413		41.2839		26.4128
C1_02360C	-0.448212	0.803344	1.48916	0.538886	-0.0154798	0.990581		-1.06877	0.782058		0.729968	0.625148		-2.58581	0.0665904		PGA5	Putative GPI-anchored beta-1,3-glucanosyltransferase with similarity to the A. fumigatus GEL family; fungal-specific (no human or murine homolog)	GAS2	orf19.3693,orf19.11177	0.0620322	0	3.78619	0	0	0	0.704703	4.09539
C5_03630C			1.48842	0.27969				1.39805	0.0535006	0.186914				-0.0926722	0.94234			Protein of unknown function; from Assembly 19; removed from Assembly 20; restored based on comparative genome analysis; F-12/CO2 early biofilm induced		orf19.6675	28.908		17.0865		55.3463		17.92
C5_03560W			1.4882	0.228745				-0.638878	0.40865	0.646246				-2.12441	0.0374604			Predicted histone deacetylase activity; Spider biofilm induced	SAP30	orf19.6667	51.8775		54.5589		24.1169		13.8685
C5_02720W			1.48464	0.312836				1.51262	0.0551359	0.190699				0.0283006	0.981275	0.992997	PEP12	Predicted target membrane receptor (t-SNARE) involved in vacuolar transport, endocytosis, and secretion; required for biofilm formation in RPMI-1640 and for virulence	PEP12	orf19.4292,orf19.11768	33.6766		36.4845		68.7887		40.3268
C2_10600W			1.4844	0.289122				1.01387	0.199149	0.423725				-0.528585	0.649699			Ortholog of S. cerevisiae Spg5; required for proteasome assembly during quiescence; transcript detected on high-resolution tiling arrays; Spider biofilm induced	SPG5	orf19.5339,orf19.12799	94.3406		61.4393		147.67		48.2121
C2_08960C			1.48199	0.468891				0.310671	0.863929					-1.25121	0.25364			Ortholog(s) have role in barrier septum assembly, positive regulation of GTPase activity, protein localization to bud neck and barrier septum, cell division site, cellular bud neck, cytosol localization	RGL1	orf19.210,orf19.7842	2.52085		7.01264		2.31385		3.18574
C2_04380C			1.47682	0.164547				0.779526	0.0874831	0.25639				-0.719093	0.459647	0.699668		Ortholog(s) have tetrahydrofolylpolyglutamate synthase activity, role in one-carbon metabolic process, regulation of DNA methylation and cytosol, endoplasmic reticulum, mitochondrion, nucleus localization	MET7	orf19.4516,orf19.11991	56.2797		55.1105		68.8317		37.309
C2_05290C			1.47654	0.105697				0.674741	0.317242	0.558352				-0.815639	0.141076	0.404987		Ortholog(s) have Golgi apparatus, endoplasmic reticulum localization	ERP3	orf19.3558,orf19.11042	54.5158		124.734		65.5941		74.4318
CR_08270W	-1.57202	0.347599	1.47583	0.660647	-1.14098	0.322318		-0.366254	0.92382		0.729968	0.625148		-1.94101	0.292214			Protein of unknown function; transcript upregulated in azole-resistant strain overexpressing MDR1; Spider biofilm induced		orf19.6391,orf19.13749	0.13909	31.4724	0.602458	0	0.053363	3.55927	0.0836107	1.56542
CR_03070W			1.47537	0.257821				1.43554	0.0177288	0.0910302				-0.0682414	0.954087	0.983219	DOM34	Endonuclease involved in regulation of translation; stimulates translation of protein O-mannosyltransferase family which includes PMT1, PMT2, PMT4, PMT5, and PMT6; peloto ortholog; Hap43-repressed gene	DOM34	orf19.2419,orf19.9957	23.8116		24.8211		44.5239		26.0482
C1_03140W	-0.946763	0.54271	1.47348	0.441566	-0.0154798	0.990581		0.547449	0.689791		1.19359	0.215294		-1.00126	0.382767			Ortholog(s) have role in endosome organization, regulation of protein localization and BLOC-1 complex localization	CNL1	orf19.3007,orf19.10525	23.4646	0	32.2137	29.2458	26.3347	0	18.0547	87.9368
C3_01620W	-0.356464	0.793697	1.47287	0.291134	0.391083	0.719773		0.910469	0.224571	0.454957	0.982991	0.27423		-0.542973	0.651906			Ortholog of C. dubliniensis CD36 : Cd36_81530, C. parapsilosis CDC317 : CPAR2_503590, Candida tenuis NRRL Y-1498 : CANTEDRAFT_115755 and Debaryomyces hansenii CBS767 : DEHA2D15334g		orf19.1681,orf19.9250	46.4815	16.9225	33.8918	44.5338	66.0501	23.4369	26.175	67.5582
CR_08080W	-3.08744	0.0413942	1.47191	0.602514	-1.3186	0.251135		0.327168	0.932861		1.99801	0.0727667		-1.20523	0.407114			Has domain(s) with predicted RNA binding activity		orf19.6366,orf19.13723	0	79.3462	2.90953	8.13677	0.0342334	8.08642	1.27779	50.4767
CR_10010C	-0.768514	0.642248	1.47121	0.0957916	-2.23422	0.110652	0.322167	1.2163	0.0211739	0.100123	-1.35579	0.131541	0.392302	-0.26222	0.709325	0.850814	MSS51	Putative mRNA maturation factor; fungal-specific (no human or murine homolog)	MSS51	orf19.7577	38.8478	651.681	52.7288	423.866	66.4595	157.389	47.4636	181.091
CR_07020W	-2.14899	0.301556	1.4709	0.124171	-1.04784	0.505524	0.686688	1.45124	0.0295655	0.126661	1.24836	0.290169	0.546398	-0.0419405	0.941313	0.978805		Ortholog(s) have thiosulfate sulfurtransferase activity and mitochondrion localization	RDL2	orf19.2363,orf19.9899	73.6651	808.59	79.9062	703.431	148.918	483.128	78.7465	749.58
C4_05640C			1.46402	0.0477512				0.743341	0.277126	0.512185				-0.792132	0.0854423	0.304439		Ortholog(s) have 1-(5-phosphoribosyl)-5-[(5-phosphoribosylamino)methylideneamino]imidazole-4-carboxamide isomerase activity, role in histidine biosynthetic process and cytosol, nucleus localization	HIS6	orf19.1249,orf19.8833	22.3345		75.7908		27.4099		41.4049
C5_03800W			1.46267	0.529451				3.09946	0.054879					1.5481	0.336926			Cytochrome c oxidase subunit; membrane-localized protein; rat catheter biofilm induced	RCF1	orf19.1114,orf19.8711	34.8419		44.112		272.822		143.113
C5_03680W	-2.52175	0.126158	1.46114	0.219876	-1.85946	0.168359		1.49513	0.125838	0.320577	1.06675	0.322954		-0.00983812	0.97977	0.992417	FGR27	Zn(II)2Cys6 transcription factor; transposon mutation affects filamentous growth; required for yeast cell adherence to silicone substrate; Spider biofilm induced		orf19.6680	6.61876	320.037	41.8831	35.0068	13.8413	54.8722	36.6376	63.1208
C2_05670C			1.45928	0.386618				1.38362	0.0679805	0.217192				-0.109722	0.943386			Ortholog(s) have tRNA-intron endonuclease activity, role in tRNA-type intron splice site recognition and cleavage and mitochondrial outer membrane, tRNA-intron endonuclease complex localization	SEN34	orf19.6879,orf19.14168	19.2231		19.3006		36.9601		19.0257
C5_00030W			1.45813	0.0477095				0.581662	0.173928	0.390937				-0.911275	0.153352	0.423249		Putative mitochondrial ribosomal protein of the large subunit; transcript is upregulated in clinical isolates from HIV+ patients with oral candidiasis; Spider biofilm repressed	MRPL1	orf19.5698	98.9376		74.8195		111.463		42.6024
CR_05450C			1.45708	0.206964				0.80966	0.162933	0.374051				-0.679229	0.511364	0.732208		Protein of unknown function; Hap43-repressed; Spider biofilm repressed		orf19.3516	39.3477		58.3381		54.4002		40.4501
CR_09290W	-1.03884	0.540781	1.45602	0.186024	-1.83096	0.188621	0.419088	0.875572	0.279222	0.51418	-0.766918	0.433494	0.656878	-0.614021	0.365053	0.631126	THI13	Thiamin pyrimidine synthase; synthesis of the thiamine precursor hydroxymethylpyrimidine phosphate; single-turnover enzyme that provides histidine for HMP-P formation; induced by nitric oxide independent of Yhb1; Spider biofilm induced	THI13	orf19.7324	25.765	172.826	69.5097	256.798	35.7502	51.6557	48.8781	182.669
C1_11990W	1.01503	0.525254	1.45396	0.47584	-0.0154798	0.990581		0.316076	0.830314		-0.718641	0.49899		-1.24208	0.406769			Putative cell wall adhesin-like protein; repressed in core caspofungin response and by alpha pheromone in SpiderM medium; transcript reduced in ace2 mutant; flow model, rat catheter and Spider biofilm repressed		orf19.5267,orf19.12732	11.528	0	11.0251	44.1654	9.97839	0	4.78348	17.7643
C7_01270C			1.45344	0.245817				1.24818	0.0673155	0.216569				-0.219113	0.835735	0.921078		Ortholog(s) have DNA binding activity, role in regulation of DNA damage checkpoint and cytoplasm, nuclear chromatin, nuclear periphery localization	CMR1	orf19.6907	18.1011		14.4073		31.5658		13.2829
C5_02410C			1.45144	0.468289				0.944868	0.557069					-0.581054	0.61996			Ortholog of C. dubliniensis CD36 : Cd36_52200, C. parapsilosis CDC317 : CPAR2_502480, Candida tenuis NRRL Y-1498 : CANTEDRAFT_115972 and Debaryomyces hansenii CBS767 : DEHA2G19976g		orf19.4250,orf19.11725	8.8412		18.8054		11.5212		13.9462
C3_05840W			1.4507	0.666474				1.27174	0.737143					-0.200334	0.922265			Has domain(s) with predicted N,N-dimethylaniline monooxygenase activity, NADP binding, flavin adenine dinucleotide binding activity and role in oxidation-reduction process		orf19.7364	0.0637399		0.162116		0.244289		0.149782
C7_03030W	1.56615	0.344104	1.44975	0.248105	-0.395818	0.727631		1.03917	0.0406748	0.15639	-1.35266	0.21397	0.472281	-0.422588	0.716893	0.854271		Protein with similarity to a human gene associated with colon cancer and to orf19.5158; regulated by Gcn4, Cyr1; induced by amino acid starvation; macrophage-induced protein, macrophage-repressed; Spider biofilm induced		orf19.5158,orf19.12625	84.4175	245.764	89.5859	424.377	130.017	160.958	75.8777	263.372
C3_05050W	-1.04794	0.551888	1.44973	0.600958	-0.0154798	0.990581		2.9367			1.33243	0.343263		1.46106	0.364877		TRY4	C2H2 transcription factor; fluconazole-repressed; induced in ssr1 mutant; required for yeast cell adherence to silicone substrate; Spider biofilm induced		orf19.5975,orf19.13396	0.297634	0	1.61287	0	2.45073	0	5.04331	12.4916
C1_05020C			1.44962	0.252738				0.613049	0.35763	0.596905				-0.826767	0.437279	0.684267	ARG2	Putative enzyme of arginine biosynthesis; transcription of genes of arginine biosynthesis pathway, except for ARG2, is induced upon phagocytosis by macrophage	ARG2	orf19.56,orf19.7717	29.6945		27.7718		32.4829		17.2297
C1_06640C			1.44924	0.0859085				0.91053	0.211498	0.4392				-0.629469	0.211279	0.491452		Ortholog(s) have protein channel activity and role in mitochondrial outer membrane translocase complex assembly, protein targeting to mitochondrion	TOM5	orf19.6247.1	118.456		381.03		163.645		214.86
CR_03980W			1.44797	0.0869397				0.874834	0.090145	0.259789				-0.584275	0.393548	0.647859		Protein of unknown function; rat catheter and Spider biofilm induced	YJR056C	orf19.480,orf19.8110	67.7858		89.6442		91.9227		64.3886
C5_03240W	0.877835	0.613217	1.44621	0.260146	-1.4161	0.320931	0.535559	0.700425	0.138014	0.338866	-1.66358	0.100697	0.351781	-0.764111	0.523708	0.74212	BUB3	Protein similar to S. cerevisiae Bub3; a kinetochore checkpoint component; induced by hydroxyurea treatment; flow model biofilm induced; Spider biofilm induced	BUB3	orf19.2655,orf19.10178	37.3022	798.318	74.732	555.849	44.8282	285.335	49.0361	275.597
C3_04790W			1.44496	0.278137				2.30718	0.0373898	0.149523				0.730354	0.221768	0.503313		Zinc finger protein orthologous to S. cerevisiae Itt1; repressed by adherence to polystyrene; Spider biofilm induced	ITT1	orf19.5942,orf19.13363	5.52615		46.8139		19.4286		62.1437
C6_00530C			1.4438	0.286304				0.542695	0.499814	0.721319				-0.89842	0.430305			Ortholog(s) have role in mRNA splicing, via spliceosome and U1 snRNP, U2 snRNP, U2-type prespliceosome, U4/U6 x U5 tri-snRNP complex, U5 snRNP, cytosol, post-mRNA release spliceosomal complex localization	SME1	orf19.4205.1	97.5457		53.54		108.262		31.8674
C5_00810C			1.44275	0.73288				-0.110579	0.977419					-1.67648	0.507408			Has domain(s) with predicted heme binding, peroxidase activity and role in oxidation-reduction process, response to oxidative stress		orf19.584,orf19.8216	0		0.241815		0		0
CR_08510W			1.43919	0.00447319				0.0876285	0.79345	0.906956				-1.41488	5.0959e-08	5.71705e-06	PGA13	GPI-anchored cell wall protein involved in cell wall synthesis; required for normal cell surface properties; induced in oralpharyngeal candidasis; Spider biofilm induced; Bcr1-repressed in RPMI a/a biofilms		orf19.6420,orf19.13778	2335.66		4245.72		1932.53		1473.38
C1_07040C			1.43678	0.571707				-1.72545	0.650334					-3.24792	0.0184256			Pry family pathogenesis-related protein; oral infection upregulated gene; mutant has reduced capacity to damage oral epithelial cells		orf19.6200,orf19.13580	0.412833		3.97374		0.0485948		0.286378
C1_10610W			1.43569	0.25245				1.62994	0.007158	0.0477238				0.190655	0.863005	0.936524	FCY23	Putative transporter; Gcn4p-regulated; more similar to S. cerevisiae Tpn1p, which is a vitamin B6 transporter, than to purine-cytosine permeases	TPN1	orf19.1832,orf19.9390	11.1615		20.3678		25.0095		26.0453
C1_05320C			1.43269	0.404696				0.429576	0.610526	0.787267				-1.0219	0.496298			Ortholog(s) have Rab guanyl-nucleotide exchange factor activity, role in intra-Golgi vesicle-mediated transport, protein complex assembly and TRAPPII protein complex, trans-Golgi network localization	TRS65	orf19.433,orf19.8063	8.47098		16.5262		8.47009		8.59602
C6_03360C	1.74014	0.307965	1.43075	0.423698	2.23241	0.129139	0.355414	0.947114	0.497789		0.904314	0.309469		-0.513618	0.702942			Ortholog of C. dubliniensis CD36 : Cd36_63640, Pichia stipitis Pignal : PICST_32878, Candida guilliermondii ATCC 6260 : PGUG_03423 and Candida tropicalis MYA-3404 : CTRG_02106		orf19.5625,orf19.13070	5.97787	302.767	13.4139	59.0488	9.25356	894.46	10.7332	104.316
CR_02000C	1.95702	0.213634	1.43036	0.0243669	1.66709	0.156477		1.92464	3.76487e-05	0.000913036	0.120957	0.899462	0.958032	0.431915	0.103402	0.338085	HEM1	Putative 5-aminolevulinate synthase; caspofungin repressed; induced by high iron, nitric oxide; regulated by Ssn6; Hap43-repressed; Spider biofilm induced	HEM1	orf19.2601,orf19.10132	46.5075	10.9104	90.0697	279.991	127.792	107.286	113.752	405.287
CR_08870W	0.694605	0.660557	1.43029	0.210209	0.643849	0.600029		1.48651	0.0447444	0.165674	0.112206	0.908478	0.960532	0.00052935	0.999492	0.999818	PEX13	Protein required for peroxisomal protein import mediated by PTS1 and PTS2 targeting sequences; transcript induced in an RHE model of oral candidiasis; Hap43-repressed gene	PEX13	orf19.7282	22.3155	0	32.1552	94.9137	46.4751	8.30497	34.6653	105.368
CR_00380W	2.81141	0.110513	1.42697	0.613567	-0.0154798	0.990581		1.63012	0.635831		-2.35552	0.0637041		0.17515	0.914412			Protein with NADPH oxidoreductase containing flavin mononucleotide (FMN) domain; induced by nitric oxide		orf19.7495	0.131363	0	1.46169	23.4349	0.463563	0	1.78284	0.57266
C4_00330C			1.42574	0.0216083				1.22016	0.0269265	0.118038				-0.281907	0.343404	0.613732		Ortholog(s) have proton-transporting ATP synthase activity, rotational mechanism, structural molecule activity and role in ATP synthesis coupled proton transport, cristae formation, protein complex oligomerization	TIM11	orf19.5660.1	108.422		341.334		192.006		263.258
C5_02140C			1.42455	0.171626				1.31491	0.0872145	0.255965				-0.169233	0.734448	0.865202		Predicted pyridoxal 5'-phosphate synthase; regulated by Gcn4; repressed by amino acid starvation (3-AT treatment); rat catheter biofilm repressed	YLR456W	orf19.4220,orf19.11696	52.7823		76.3592		94.192		61.1216
C5_00700C	4.36078	0.00427321	1.42397	0.115866	2.57728	0.00524759	0.0923903	1.91457	0.00865792	0.0549838	-1.17657	0.216407	0.475359	0.455701	0.134236	0.394501	SPE2	Putative S-adenosylmethionine decarboxylase; Hap43-induced gene; possibly adherence-induced; Spider biofilm induced	SPE2	orf19.568,orf19.8199	17.2835	2362.47	58.1947	586.482	47.7813	7777.38	75.2191	370.054
C5_05330C	-1.58924	0.302742	1.42379	0.473021	-0.935544	0.420139		0.497728	0.741411		0.941565	0.410466		-0.9785	0.372763	0.634637	RER2	Putative cis-prenyltransferase involved in dolichol synthesis; participates in endoplasmic reticulum (ER) protein sorting; flow model biofilm induced	RER2	orf19.4028,orf19.11511	12.464	61.6114	58.0316	20.5923	13.9253	15.4933	32.9558	30.7297
CR_06350C			1.4231	0.696868				-0.110579	0.977419					-1.62951	0.4074			Dubious open reading frame		orf19.3888.2	0		1.9408		0		0.464347
C1_03470C			1.42252	0.637677				0.682904	0.853511					-0.847822	0.625369			Ortholog(s) have protein kinase activity, role in ascospore wall assembly, ascospore-type prospore membrane assembly, protein phosphorylation and cell division site, cytosol, nucleus, prospore membrane localization	SPS1	orf19.3049,orf19.10567	0.1815		1.06		0.202335		0.613229
C3_07670W	1.59811	0.320929	1.42209	0.510243	-0.0154798	0.990581		3.07353	0.0575405		-1.27587	0.239574		1.60098	0.16834			P-Loop domain-containing protein of unknown function; transposon mutation affects filamentous growth; Spider biofilm induced	YDR090C	orf19.6720,orf19.14012	2.61129	0	4.11469	66.1656	16.0843	0	11.2139	14.69
CR_10390W			1.42191	0.318834				0.172869	0.837468	0.929598				-1.2802	0.298266			Protein involved in endoplasmic reticulum (ER) to Golgi vesicle-mediated transport; putative subunit of the transport protein particle (TRAPP) complex of the cis-Golgi; Spider biofilm induced	TRS31	orf19.7615	21.4575		28.2749		16.8501		13.1585
C2_09470C	-0.306704	0.863027	1.41996	0.359461	-0.953314	0.43512		0.509445	0.647942		-0.207953	0.882282		-0.925322	0.400924		PMS1	Putative DNA mismatch repair factor; ortholog of S. cerevisiae PMS1 which is an ATP-binding protein involved in DNA mismatch repair	PMS1	orf19.1605,orf19.9173	3.90769	49.4956	7.67384	11.0428	3.81788	0	4.50606	8.54014
C5_02900W			1.41935	0.283708				0.90207	0.134686	0.334058				-0.512658	0.664857	0.826047		Ortholog(s) have TBP-class protein binding, transcription cofactor activity	SPT8	orf19.4312,orf19.11787	17.9028		20.4302		23.8248		16.141
C3_04780C			1.41862	0.0690308				1.00869	0.125927	0.320577				-0.460043	0.132671	0.393089		Ortholog(s) have role in ER to Golgi vesicle-mediated transport and ER to Golgi transport vesicle, integral component of Golgi membrane, integral component of endoplasmic reticulum membrane localization	ERV41	orf19.5941,orf19.13362	28.3442		111.55		42.9536		76.6523
C2_07440C	-0.261413	0.870104	1.41854		-2.3603	0.088032	0.288221	0.965097			-1.85522	0.0658259	0.294344	-0.494076	0.385878	0.643285		Ortholog(s) have sterol esterase activity, role in sterol metabolic process and integral component of membrane, lipid particle localization	YEH1	orf19.1887,orf19.9443	12.4996	726.387	30.3881	325.36	18.1426	112.88	17.6305	72.3238
C1_10830W			1.41716	0.332348				1.13722	0.156101	0.366564				-0.29543	0.81273		BIG1	Endoplasmic reticulum (ER) protein; ortholog of S. cerevisiae Big1; required for beta-1,6-glucan synthesis, filamentation, adhesion, and virulence; rat catheter biofilm repressed	BIG1	orf19.2334,orf19.9870	15.8964		20.1039		24.326		17.5732
C3_05440C			1.41228	0.291654				0.473123	0.514511	0.727338				-0.957329	0.440021			Ortholog(s) have ribosome binding activity, role in mitochondrial translational initiation and mitochondrion localization	AIM23	orf19.6982	21.8807		10.0912		22.2251		5.72517
CR_03770C	-0.573603	0.756425	1.41206	0.04082	0.866027	0.418588	0.61908	1.56285	0.001667	0.0167386	1.92879			0.0754913	0.821565	0.91307	RPS30	Putative 40S ribosomal protein S30; colony morphology-related gene regulation by Ssn6; rat catheter biofilm repressed	RPS30B	orf19.4375.1	478.708	1889.32	1200.04	1355.34	1031.74	2335.51	1182.51	2033.32
C1_04820C			1.41136	0.312246				0.460148	0.533067	0.739093				-0.96755	0.440124			Ortholog(s) have role in ribosome biogenesis and mitochondrion localization	RTC6	orf19.760,orf19.8380	52.6172		41.8138		55.957		24.4039
C2_10660W	0.961173	0.51165	1.41136	0.219154	-0.193723	0.877864		0.0205158	0.973624	0.987193	-0.982813	0.313529	0.566455	-1.38344	0.151373	0.419712	ASH1	GATA-like transcription factor; localizes to daughter cell, hyphal tip cell nuclei; mRNA localization mediated by She3; required for WT virulence and filamentous growth on solid media; Ras1 repressed in yeast, Cyr1 repressed yeast, hyphae	ASH1	orf19.5343,orf19.12803	42.0861	155.978	42.656	134.395	32.1072	121.828	18.0468	60.7949
C1_13070C			1.41096	0.387928				2.19439	0.00434771	0.0337639				0.771766	0.592952	0.787629	FAD3	Omega-3 fatty acid desaturase; production of alpha-linolenic acid, a major component of membranes; caspofungin induced; Plc1-regulated; colony morphology-related gene regulation by Ssn6; Spider biofilm induced, flow model biofilm repressed		orf19.4933,orf19.12399	6.20312		15.473		23.5391		31.4074
C3_05980C			1.40876	0.245691				2.82343	0.0243731					1.27826	0.0225581	0.137088	FAA2	Putative acyl CoA synthetase; expression regulated upon white-opaque switch; rat catheter biofilm induced; Spider biofilm induced		orf19.7379	0.987089		15.266		5.20818		31.5215
C1_10050W			1.40318	0.621345				2.19931	0.566345					0.77826	0.631516			Protein of unknown function; induced by Mnl1 under weak acid stress; Hap43-induced; mutant is viable		orf19.4872,orf19.12336	0		1.85411		0.435465		3.51331
C7_02530C	0.850487	0.613869	1.40244	0.141994	-0.0154798	0.990581		0.596176	0.270803	0.504728	-0.645426	0.520608	0.719272	-0.845703	0.291417	0.570992		Ortholog of S. cerevisiae : YBL086C, C. glabrata CBS138 : CAGL0C01815g, C. dubliniensis CD36 : Cd36_72270, C. parapsilosis CDC317 : CPAR2_702850 and Candida tenuis NRRL Y-1498 : CANTEDRAFT_107537	YBL086C	orf19.6457,orf19.13815	38.2558	0	53.0639	395.994	42.0517	0	31.8082	247.977
CR_03620C			1.40192	0.434409				0.165167	0.903548					-1.24362	0.2978			Ortholog(s) have role in mitochondrial genome maintenance and integral component of mitochondrial inner membrane localization	YME2	orf19.4380.1	3.30753		10.917		2.76594		5.2449
C2_03350W	-0.959888	0.586369	1.39823	0.574315	-0.0154798	0.990581		-1.80021	0.591445		1.17494	0.415241		-3.17941			PGA17	Putative GPI-anchored protein; exogenously expressed protein substrate for Kex2 processing in vitro; repressed by alpha pheromone in SpiderM medium; macrophage-induced; induced in oralpharyngeal candidiasis; Spider biofilm induced		orf19.893,orf19.8512	0.398517	0	6.05128	0	0.0691408	0	0.726145	7.11304
C2_07790C			1.39558	0.460604				2.19151	0.0339337					0.751329	0.646792			Protein of unknown function; induced by alpha pheromone in SpiderM medium		orf19.2202,orf19.9748	7.22134		8.09129		24.1867		14.5839
C5_04740C			1.39525	0.436193				0.928964	0.464199	0.693206				-0.53083	0.633371	0.812084	HYS2	Putative DNA polymerase III (delta) subunit with a predicted role in DNA replication and DNA repair; cell-cycle regulated periodic mRNA expression	POL31	orf19.3960,orf19.11442	10.2434		30.6653		14.0291		23.3412
CR_06840W			1.39298	0.0358503				2.05354	0.000132839	0.00242681				0.611733	0.0406983	0.197255		Ortholog(s) have U3 snoRNA binding, rRNA binding activity, role in maturation of SSU-rRNA from tricistronic rRNA transcript (SSU-rRNA, 5.8S rRNA, LSU-rRNA) and nucleolus, small-subunit processome localization	UTP25	orf19.1849,orf19.9407	15.3134		36.2781		44.6775		54.0036
C6_02480W			1.39229	0.460718				2.97804	0.0911675					1.40584	0.0789274			Similar to alcohol dehydrogenases; induced by benomyl treatment, nitric oxide; induced in core stress response; oxidative stress-induced via Cap1; Spider biofilm repressed	ADH7	orf19.5517,orf19.12963	0.901031		4.79561		5.47479		10.197
C2_03770C	-1.09107	0.445511	1.39211	0.490863	-2.02851	0.0995287		-0.304843	0.771531	0.892128	-0.671764	0.458327		-1.65103	0.129687	0.388125	STE11	Protein similar to S. cerevisiae Ste11p; mutants are sensitive to growth on H2O2 medium	STE11	orf19.844,orf19.8464	25.158	138.444	81.901	124.58	14.5404	0	29.3421	69.6727
C4_01500W	-2.25815	0.158594	1.39145	0.14327	-0.977864	0.461148		2.56053	0.000334021	0.00498268	1.52857	0.122262	0.379633	1.1295	0.0411895	0.197662		Protein required for thiolation of uridine at wobble position of Gln, Lys, and Glu tRNAs; has a role in urmylation; S. cerevisiae ortholog has a role in invasive and pseudohyphal growth	NCS6	orf19.4634,orf19.12104	11.5773	215.541	17.1164	164.671	47.8951	79.9816	38.6383	523.439
C3_00960W			1.39134	0.526866				0.884353	0.519391					-0.604235	0.713455			Has domain(s) with predicted transferase activity and role in biosynthetic process		orf19.2500,orf19.10036	7.89772		10.256		10.6262		7.15757
C7_01570C	1.00772	0.531478	1.38834	0.366302	-0.0154798	0.990581		0.523621	0.705439		-0.660607	0.531104		-0.905102	0.430551			Predicted transmembrane transporter; induced during chlamydospore formation in both C. albicans and C. dubliniensis		orf19.6569,orf19.13922	3.13224	0	11.6633	43.0892	3.3121	0	6.97491	25.2365
C4_02140C			1.385	0.325499				0.193209	0.783472	0.899702				-1.21276	0.341782		TIM10	Predicted protein of the mitochondrial intermembrane space with role in protein import into mitochondrial inner membrane	TIM10	orf19.4577.3	74.1736		91.3006		65.4473		45.2165
C4_04470W	-3.13058	0.0597005	1.38495	0.0930649	-2.5267	0.0752454		2.03216	0.00096095	0.0110696	1.02091	0.279759		0.599152	0.238508	0.51916	SAP10	Secreted aspartyl protease; roles in adhesion, virulence (RHE model), cell surface integrity; distinct specificity from Sap9; at cell membrane and wall; GPI-anchored; induced in low iron; Tbf1-activated; Spider biofilm induced		orf19.3839,orf19.11320	17.6825	174.566	29.7334	57.8661	53.9661	5.92399	46.4138	104.561
C5_03740W			1.38471	0.289791				0.876235	0.213123	0.44147				-0.560819	0.622694	0.806491		Ortholog of C. dubliniensis CD36 : Cd36_53470, Candida tenuis NRRL Y-1498 : CANTEDRAFT_93324, Spathaspora passalidarum NRRL Y-27907 : SPAPADRAFT_55715 and Candida tropicalis MYA-3404 : CTRG_05538		orf19.1121,orf19.8719	28.0532		33.1581		37.3461		24.8564
C1_07150W			1.38355	0.542085				0.138032	0.943					-1.30782	0.334921			Ortholog of C. dubliniensis CD36 : Cd36_06690, Debaryomyces hansenii CBS767 : DEHA2F26620g, Pichia stipitis Pignal : PICST_62738 and Spathaspora passalidarum NRRL Y-27907 : spas_CGOB_00038		orf19.4450.2	12.6502		24.2669		10.3829		10.8955
CR_02280W	3.25302	0.0353913	1.3812	0.517457	1.06015	0.378695		-0.108015	0.94963		-1.8496	0.0950975		-1.52367	0.206905		PGA23	Putative GPI-anchored protein of unknown function; Rim101-repressed; Cyr1-regulated; colony morphology-related gene regulation by Ssn6		orf19.3740,orf19.11225	7.54425	0	18.6662	73.7142	5.84395	47.2745	7.43766	8.49703
CR_04210C			1.38113	0.459423				-1.70093	0.210197					-3.1215	0.0123128		QDR1	Putative antibiotic resistance transporter; regulated by white-opaque switch, Nrg1, Tup1; Hap43, caspofungin repressed; repressed during chlamydospore formation; flow model biofilm induced; Spider biofilm repressed	QDR1	orf19.508,orf19.8138	9.01138		15.6102		2.262		2.05216
C1_10910C			1.3811	0.183598				1.19888	0.230779					-0.248015	0.442389	0.685891		Ortholog(s) have role in chromatin silencing at silent mating-type cassette, double-strand break repair via homologous recombination, intra-S DNA damage checkpoint and mitotic sister chromatid cohesion, more	ESC2	orf19.2326,orf19.9862	6.70875		29.6231		10.3823		24.1834
CR_02260C			1.37969	0.435453				-0.449376	0.752701					-1.90671	0.102226			Ortholog of C. dubliniensis CD36 : Cd36_27230, C. parapsilosis CDC317 : CPAR2_801320, Candida tenuis NRRL Y-1498 : CANTEDRAFT_113198 and Debaryomyces hansenii CBS767 : DEHA2E23782g		orf19.3743,orf19.11228	7.39376		28.1539		4.06827		8.26523
C3_01900C			1.3786	0.174066				0.460278	0.542995	0.746123				-0.965024	0.113165	0.359039		Protein with a predicted FYVE/PHD zinc finger domain; Hap43-repressed; Spider biofilm induced		orf19.1656,orf19.9225	20.7145		35.0074		19.9862		18.7938
CR_02940C	-1.86702	0.267418	1.37386	0.516136	-0.0154798	0.990581		2.05476	0.488078		2.02622	0.0802589		0.581448	0.617789			Putative ornithine transport protein; localized to the mitochondrial membrane		orf19.2851,orf19.10370	0.197594	0	4.23541	13.0692	0.775819	0	5.8595	67.0551
C5_05020C			1.37213	0.0498278				0.676661	0.179109	0.397245				-0.728518	0.103889	0.338495		Dolichyl-diphosphooligosaccharide-protein glycotransferase; predicted role in protein N-linked glycosylation, protein O-linked mannosylation; Spider biofilm repressed	OST3	orf19.3994,orf19.11477	64.0381		156.337		76.9774		97.4189
C1_02680C	-2.90503	0.0534367	1.37202		-2.56718	0.0571002		-1.09485	0.692388		0.730409	0.434408		-2.50539				Planktonic growth-induced gene		orf19.2958,orf19.10475	0.466276	314.864	51.3018	33.9032	0.182952	29.7372	8.05971	46.6323
CR_00350W	-2.39834	0.13728	1.37021	0.00746936	-2.67363	0.0579147		1.33382	0.000874351	0.0104193	0.0129501	0.989334	0.992585	-0.0823917	0.818339	0.911437		Putative nicotinic acid mononucleotide adenylyltransferase, involved in NAD salvage pathway; Spider biofilm repressed	NMA1	orf19.7499	54.704	348.931	94.1605	170.938	103.014	29.1898	88.2731	129.834
C1_12170C			1.36972	0.463058				0.693676	0.562395	0.760434				-0.711019	0.598507	0.791835		Ortholog(s) have cytoplasm localization	OCA4	orf19.5247,orf19.12712	10.2281		22.3783		12.0767		14.7056
C1_07810C			1.36937	0.390877				1.44032	0.156978	0.367998				0.0310857	0.978576	0.992417		Has domain(s) with predicted protein heterodimerization activity		orf19.5051,orf19.12518	6.66945		20.5938		12.7205		23.0631
C4_01250W	2.54667	0.134039	1.36766		0.222353	0.86079		1.24502			-1.77295	0.0851203	0.329805	-0.151945	0.75171		NAT4	Putative histone acetyltransferase; involved in regulation of white-opaque switch; early-stage flow model biofilm induced; Spider biofilm induced	NAT4	orf19.4664,orf19.12134	25.9734	221.74	34.5292	459.523	43.6636	233.536	28.1246	197.738
CR_05130C			1.36754	0.324653				0.831884	0.150533	0.357743				-0.532559	0.681692	0.836448		Ortholog(s) have role in protein folding and endoplasmic reticulum localization	ERJ5	orf19.641,orf19.8255	31.9229		33.5863		41.4738		26.5167
CR_03350C			1.36423	0.135347				1.57149	0.0205521	0.0986455				0.187871	0.723341	0.85911		Putative tRNA-Pro synthetase; genes encoding ribosomal subunits, translation factors, and tRNA synthetases are downregulated upon phagocytosis by murine macrophage	ATP25	orf19.2387,orf19.9923	14.6824		31.0894		32.3575		35.9015
C5_02830W			1.36404	0.300418				1.06187	0.0476636	0.172339				-0.306298	0.803638	0.904027		Ortholog(s) have role in late endosome to vacuole transport via multivesicular body sorting pathway, protein targeting to vacuole and late endosome localization	DID2	orf19.4307,orf19.11783	68.6223		49.0302		102.573		43.7687
C1_02770W			1.36334	0.519299				0.612691	0.862784					-0.771532	0.557636			Protein of unknown function; similar to human SERF2; gene has an alternatively spliced intron	YDL085C-A	orf19.2965.1	2.14339		108.154		2.69969		68.1264
C3_06990W			1.35996	0.312838				-0.415675	0.632879	0.803601				-1.74969	0.0643721	0.255121		Ortholog(s) have palmitoyltransferase activity, role in protein palmitoylation, vacuole fusion, non-autophagic and Golgi apparatus, endoplasmic reticulum, fungal-type vacuole membrane localization	PFA3	orf19.6802,orf19.14094	35.4495		39.0151		20.1716		12.8541
CR_04780W	-6.24159		1.35871	0.256754	0.715511	0.528038		1.52762	0.106892	0.290105	7.18428			0.144179	0.830774		RPB8	Putative subunit of RNA polymerases I, II, and III; regulated by Gcn4p; repressed in response to amino acid starvation (3-aminotriazole treatment); heterozygous null mutant exhibits resistance to parnafungin	RPB8	orf19.6314,orf19.13691	24.2211	51.3288	42.0035	93.3483	48.8206	93.8924	49.1058	2095.85
C2_00290W			1.35742	0.33832				0.153612	0.852246	0.936973				-1.25375	0.31695			Ortholog(s) have ATPase activator activity, chaperone binding activity, role in aerobic respiration, iron-sulfur cluster assembly, positive regulation of ATPase activity and mitochondrion localization	JAC1	orf19.2104,orf19.9652	23.1671		27.8494		19.2457		12.68
C5_01020C			1.35625	0.524519				2.52983	0.0968501					1.17341	0.468101			Predicted non-catalytic subunit of N-terminal acetyltransferase; Spider biofilm induced	MAK31	orf19.1968.1	6.55639		4.39985		26.8592		11.2167
C1_13380W			1.35549	0.415883				1.94893	0.222211					0.450528	0.48776			Ortholog(s) have role in cellular bud site selection, mRNA export from nucleus, mRNA splicing, via spliceosome and RES complex localization	BUD13	orf19.4964,orf19.12429	3.08406		18.8086		8.15718		22.4854
C1_10820C			1.34854	0.282747				-0.284479	0.707684	0.854413				-1.67751	0.109332	0.350454		Putative aspartyl aminopeptidase; stationary phase enriched protein; mutation confers hypersensitivity to 5-fluorouracil (5-FU); Hog1-induced; planktonic growth-induced; rat catheter and Spider biofilm repressed	APE4	orf19.2335,orf19.9871	17.1126		32.9837		10.3317		11.4644
CR_04630C			1.34778	0.506651				0.233824	0.950925					-1.20291	0.296063		DIT2	Monooxygenase of the cytochrome P450 family; produces N,N'-bisformyl dityrosine from N-formyltyrosine; regulated by Nrg1, Mig1, and Tup1; role in chlamydospore formation; Spider biofilm induced	DIT2	orf19.554,orf19.8189	0.146638		11.2791		0.114763		5.2671
C2_09900C	2.6653	0.151874	1.3474	0.39772	0.452712	0.734523		0.928258	0.441314	0.671361	-1.61092	0.160254	0.423034	-0.419194	0.578156	0.778597	TIM23	Protein involved in mitochondrial matrix protein import	TIM23	orf19.1361,orf19.8941	23.4521	146.473	66.768	449.913	33.8399	221.711	48.4295	254.292
C7_03820C			1.3464	0.315434				1.34066	0.0222571	0.10267				-0.0334588	0.978615	0.992417		Ortholog of C. dubliniensis CD36 : Cd36_73480, Pichia stipitis Pignal : PICST_30727, Candida tropicalis MYA-3404 : CTRG_05165 and Candida albicans WO-1 : CAWG_05712		orf19.7200	47.3879		43.3125		88.7724		48.4195
C1_10650W	-1.39609	0.408166	1.34545	0.438544	-0.0154798	0.990581		-0.248969	0.859706		1.54846	0.220466		-1.68612	0.0635265		APN2	Putative class II abasic (AP) endonuclease; flucytosine induced	APN2	orf19.1836,orf19.9394	8.15484	0	14.4337	3.55142	4.69322	0	4.79608	16.9503
C5_03750W	-2.03553	0.187977	1.34346	0.298775	-1.84266	0.145721		0.017187	0.982009	0.992056	0.453681	0.647749		-1.38506	0.218154		FAV2	Adhesin-like protein; induced by mating factor in MTLa/a opaque cells, in cyr1 null, in filaments; regulated by Nrg1, Rfg1, Tup1, Tec1, Efg1, Ntd80, Rob1, Brg1; induced in oralpharyngeal candidasis; Spider biofilm induced		orf19.1120,orf19.8718	53.9353	146.74	48.4664	43.8344	41.6058	0	20.5414	75.7724
C4_07180W			1.34318	0.0744586				2.13317	8.15543e-06	0.000271246				0.7275	0.08378	0.300734	UBI3	Fusion of ubiquitin with the S34 protein of the small ribosomal subunit; mRNA decreases upon heat shock, appears to be degraded; functional homolog of S. cerevisiae RPS31; Hap43-induced; Spider biofilm repressed	RPS31	orf19.3087,orf19.10599	302.73		1108.96		1015.89		1575.26
C6_03620C	0.0462298	0.974031	1.33827	0.36193	-0.18429	0.872079		0.741832	0.288009	0.524538	-0.0317171	0.972938		-0.594126	0.647085	0.817921		Putative phenylacrylic acid decarboxylase; clade-associated gene expression	FDC1	orf19.5730,orf19.13152	16.5291	117.947	37.3332	208.797	21.1424	78.4555	27.1203	179.256
C6_03710W	0.365957	0.825815	1.33801	0.428657	-0.0154798	0.990581		0.745646	0.662663		-0.148364	0.879516	0.951947	-0.658331	0.589929	0.786258	ALS9	ALS family cell-surface glycoprotein; expressed during infection of human epithelial cells; confers laminin adhesion to S. cerevisiae; highly variable; putative GPI-anchor; Hap43-repressed	FLO1	orf19.5742,orf19.13164,orf19.13168,orf19.45,orf19.5745	0.387819	0	9.31433	47.5491	0.510855	0	6.48668	40.3669
C4_05900C	2.04096	0.193518	1.33767	0.0558399	0.69836	0.603854		1.23931	0.0139168	0.0778854	-0.939942	0.298906	0.554266	-0.135855	0.692875	0.841732		Protein of unknown function; Rgt1, Hap43-repressed; flow model biofilm induced; Spider biofilm induced		orf19.1277,orf19.8864	71.208	67.1025	86.4223	213.675	129.454	124.879	76.7277	145.392
C6_00500C			1.33483	0.303845				0.768031	0.186696	0.407917				-0.602294	0.616215	0.802607		Ortholog(s) have NEDD8 activating enzyme activity, role in protein neddylation and cytosol, nucleus localization	UBA3	orf19.4209,orf19.11685	22.6186		32.623		29.1845		23.7681
CR_00460C			1.33326	0.127982				1.61685	0.00387072	0.0313514				0.247104	0.728771	0.860879		Component of the SSU processome; predicted role in pre-18S rRNA processing; Spider biofilm induced	IMP3	orf19.7488	48.6651		64.4409		106.183		81.588
C7_00220W			1.33315	0.460525				1.31336	0.2012	0.42587				-0.0226841	0.988559			Has domain(s) with predicted exonuclease activity and intracellular localization		orf19.7102	8.8255		4.95016		16.7844		5.24845
C4_06260W	-2.54653	0.224349	1.33277	0.600925	-0.0154798	0.990581		1.00273	0.75056		2.78024	0.030463	0.238137	-0.355073	0.82792		PGA43	Putative GPI-anchored protein		orf19.2910,orf19.10428	0.421621	0	6.37478	51.5248	0.867231	0	5.28945	64.6246
C4_06420W	3.43165	0.0754766	1.33188	0.125205	1.14811	0.402839	0.611646	0.843732	0.157261	0.368244	-1.70797	0.149903	0.414911	-0.504937	0.309841	0.585946		Ortholog of C. dubliniensis CD36 : Cd36_45910, C. parapsilosis CDC317 : CPAR2_501110, Candida tenuis NRRL Y-1498 : CANTEDRAFT_119393 and Debaryomyces hansenii CBS767 : DEHA2E08976g		orf19.2892,orf19.10410	29.6949	44.2061	78.9405	200.059	39.2965	109.158	54.7499	121.466
CR_00090C			1.33173	0.313908				0.237715	0.742692	0.872757				-1.12852	0.3008	0.576738		Protein of unknown function; stationary phase enriched protein; induced upon yeast-hypha transition; benomyl or caspofungin induced; Hap43-repressed; Spider biofilm induced	YMR090W	orf19.7531	63.2252		158.433		53.9425		80.4063
C2_08090W			1.32917	0.593809				1.9908	0.601492					0.6413	0.681502			Sef1p-, Sfu1p-, and Hap43p-regulated gene; overlaps IFM3/orf19.2176		orf19.2177	0.0797035		8.28757		0.791262		13.8653
C4_04420W	-0.866224	0.559368	1.32842	0.0361739	-1.3274	0.278044		0.684007	0.244605	0.477142	-0.206299	0.819546		-0.703713	0.0335578	0.176327	FGR3	SUMO E3 ligase for Wor1, involved in CO2-mediated white-opaque phenotypic switching; mutations affect filamentous growth; lacks an ortholog in S. cerevisiae		orf19.3845,orf19.11326	20.5709	115.49	48.0741	225.618	23.838	0	28.7605	157.632
C7_03210W	-0.78049	0.559423	1.32686	0.337597	-0.685491	0.532202		1.32198	0.0681075	0.21743	0.33578	0.708043		-0.0102454	0.99321	0.997536		Ortholog of C. parapsilosis CDC317 : CPAR2_704140, C. dubliniensis CD36 : Cd36_72870, Lodderomyces elongisporus NRLL YB-4239 : LELG_05208 and Candida orthopsilosis Co 90-125 : CORT_0G04320		orf19.5134,orf19.12599	12.5912	7.05303	18.4594	12.1434	24.1647	2.54655	21.0565	13.7551
C6_01850W	-1.78685	0.283799	1.3259	0.0978938	-0.0154798	0.990581		1.46828	0.015727	0.0838303	2.01406	0.0548671		0.102355	0.724761	0.859621		Ortholog(s) have histone binding activity, role in histone exchange and Swr1 complex, cytoplasm localization	VPS72	orf19.3399,orf19.10902	20.5848	0	26.6378	40.8413	40.8114	0	27.2716	164.521
C3_06820C			1.32466	0.249807				-0.0494944	0.913161	0.961734				-1.37862	0.197979	0.477886	TAF12	Essential component of transcription factor TFIID complex, involved in transcription regulation		orf19.6820,orf19.14112	91.8746		65.6758		66.3563		28.4376
C4_03920W	0.360055	0.819943	1.32385	0.202479	-1.37437	0.258278		1.04745	0.171797	0.387197	-1.53358	0.126567	0.38645	-0.314042	0.513282	0.73369		Ortholog(s) have clathrin binding activity, role in clathrin-dependent endocytosis, histone H2B ubiquitination, protein processing and Dsc E3 ubiquitin ligase complex, clathrin-coated vesicle, endoplasmic reticulum localization	UBX3	orf19.1595,orf19.9163	20.7446	59.863	29.1902	337.793	30.2026	0	21.5199	107.932
C1_04520C	3.22735		1.32372	0.010726	1.06015	0.378695		0.940725	0.0383634	0.151	-1.62991	0.167649	0.428958	-0.459686	0.144895	0.410272	PHO85	Functional homolog of S. cerevisiae Pho85p, a cyclin-dependent kinase that regulates transcription of PHO genes involved in phosphate metabolism; necessary for geldanamycin-induced filamentation; gene has intron	PHO85	orf19.6846,orf19.14136	62.1271	0	137.925	759.876	90.4115	55.8698	98.765	378.359
C1_09750W			1.323	0.0874576				0.93526	0.0945883	0.267588				-0.440634	0.402883	0.655061		GET complex subunit; expression downregulated in an ssr1 null mutant	GET2	orf19.4839,orf19.12302	52.4288		71.8306		74.6423		54.134
C1_06140C			1.32076	0.0774069				0.689679	0.322225	0.562391				-0.668054	0.151483	0.419712		Dubious open reading frame, only conserved in Candida dubliniensis; induced by alpha pheromone in SpiderM medium; mRNA binds She3; Spider biofilm induced; flow model biofilm repressed		orf19.2431,orf19.9967	50.0715		115.849		62.1377		73.105
C1_10400C			1.31728	0.460155				-1.81313	0.524916					-3.10862	0.000751926		FGR41	Putative GPI-anchored adhesin-like protein; transposon mutation affects filamentous growth; Spider biofilm repressed		orf19.4910,orf19.12376	1.69281		30.6245		0.286097		3.83575
C2_08710W			1.3171	0.116858				0.814934	0.210279	0.437765				-0.542383	0.204929	0.485814	PEX17	Putative peroxin		orf19.3605,orf19.11088	44.8634		53.4808		58.9517		35.1718
C4_03370C			1.31625	0.488547				0.184621	0.884732	0.950255				-1.20152	0.336818			Ortholog of C. parapsilosis CDC317 : CPAR2_403360, Debaryomyces hansenii CBS767 : DEHA2D00814g, Pichia stipitis Pignal : PICST_32156 and Candida guilliermondii ATCC 6260 : PGUG_04611		orf19.3364,orf19.10872	39.2278		51.7396		32.4173		25.4736
CR_04360C			1.31479	0.0704301				2.24529	1.79452e-06	7.83355e-05				0.904655	0.0815404	0.296907	NHP2	Putative H/ACA snoRNP protein; macrophage/pseudohyphal-induced	NHP2	orf19.526,orf19.8159	117.41		102.36		402.413		200.024
C2_03980C			1.31408	0.436661				0.601081	0.595985	0.779378				-0.762547	0.511684	0.732414	MED1	RNA polymerase II mediator complex subunit; RNA polymerase II transcription cofactor		orf19.826,orf19.8446	9.80962		23.462		10.1761		15.2433
C3_05240C			1.31291	0.0178332				1.88808	2.60212e-06	0.00010085				0.518318	0.0711478	0.271027	RPL8B	Predicted ribosomal protein; regulated upon yeast-hypha switch; repressed upon phagocytosis by murine macrophage; Spider biofilm repressed	RPL8B	orf19.6002,orf19.13423	192.43		279.452		526.021		392.965
C3_07840C			1.31017	0.70708				-0.110579	0.977419					-1.5019	0.402304			Ortholog of Candida albicans WO-1 : CAWG_03090		orf19.6179	0		1.01713		0		0.287693
C1_06060C			1.30723	0.30571				0.795856	0.222541	0.452805				-0.545233	0.634797		ACP1	Putative mitochondrial acyl carrier protein involved in fatty acid biosynthesis; shows colony morphology-related gene regulation by Ssn6p; protein newly produced during adaptation to the serum		orf19.2439,orf19.9975	66.1358		52.0611		81.7878		38.8479
C1_03460C	1.11813	0.540968	1.30704	0.575221	-0.0154798	0.990581		1.53601	0.411274		-0.653312	0.648104		0.105802	0.940752			Protein of unknown function; repressed by alpha pheromone in SpiderM medium		orf19.3048,orf19.10566	0.65597	0	1.63524	15.8095	1.43842	0	1.90927	3.85684
C4_04970C			1.30662	0.332259				0.491911	0.43726	0.669368				-0.874962	0.471119	0.706937		Ortholog(s) have role in cristae formation and MICOS complex, mitochondrial crista junction localization	MIC10	orf19.3782.2	204.705		180.54		215.097		109.009
C2_05410W			1.30661	0.199106				2.07421	0.00462372	0.0351182				0.646224	0.183609	0.461736		Ribosomal 60S subunit protein L31B; Spider biofilm repressed	RPL31B	orf19.3572.3	553.056		1161.49		1930.91		1585.57
C3_07060W	3.97457	0.0499313	1.30632	0.266729	1.69816	0.285442	0.511855	1.33907	0.00482404	0.0363072	-1.71342	0.103387	0.352053	0.00850416	0.993789	0.997661	FESUR1	Putative ubiquinone reductase; transcriptionally induced by interaction with macrophage; alkaline downregulated; repressed by nitric oxide; clade-associated gene expression; Hap43p-repressed gene		orf19.6794,orf19.14086	71.9166	497.461	71.2239	611.41	130.524	1092.81	79.2382	320.715
CR_08320W	-0.867241	0.539492	1.30616	0.393544	-0.96478	0.436899		0.926249	0.306313		0.156465	0.866982		-0.365572	0.776953	0.889278	ATS1	Protein required for modification of wobble nucleosides in tRNA; induced upon adherence to polystyrene; regulated by Sef1, Sfu1, and Hap43	ATS1	orf19.6399,orf19.13757	10.4563	435.732	36.6717	252.437	15.0876	184.37	31.9236	242.856
C2_02780C			1.30541	0.58014				0.569524	0.731346					-0.847299	0.586321		BUB2	Ortholog(s) have GTPase activator activity	BUB2	orf19.5827,orf19.13249	6.84489		8.19416		7.32469		4.81289
C2_09260C			1.30507	0.471332				0.770992	0.522514	0.731987				-0.609982	0.618075	0.803768	GLO2	Ortholog(s) have hydroxyacylglutathione hydrolase activity, role in methylglyoxal catabolic process to D-lactate via S-lactoyl-glutathione and cytosol, mitochondrion, nucleus localization	GLO2	orf19.4088,orf19.11569	20.8222		37.5518		24.5176		26.9091
CR_08580C			1.30478	0.508138				1.34992	0.408698					-0.0732646	0.941479			Protein of unknown function; Spider biofilm induced		orf19.6431,orf19.13789	6.36177		23.8509		11.0417		19.3663
C5_00080C			1.30187	0.167061				0.366184	0.471289	0.698525				-0.939259	0.223391	0.505613		Epsilon-COP subunit of the coatomer; regulates retrograde Golgi-to-ER protein traffic; Spider biofilm repressed	SEC28	orf19.5689	114.085		201.415		110.476		114.643
C1_02690C			1.29939	0.733361				1.58252	0.680648					0.262537	0.912774			Predicted ORF from Assembly 19; removed from Assembly 20; subsequently reinstated in Assembly 21 based on comparative genome analysis		orf19.2959,orf19.10476	0		0.17592		0.693205		0.317555
C5_05090W			1.29852	0.471931				-0.102022	0.937689					-1.35869	0.222566			Ortholog(s) have role in protein insertion into mitochondrial membrane from inner side and extrinsic component of mitochondrial inner membrane, mitochondrial matrix localization	MSS2	orf19.4001,orf19.11484	10.4905		10.6089		7.42148		4.71178
C6_03730C			1.29703	0.169159				1.02007	0.0737587	0.229293				-0.286537	0.70436	0.848057		Ortholog(s) have structural constituent of ribosome activity and mitochondrial small ribosomal subunit localization	MRP4	orf19.5747,orf19.13170	32.18		29.568		47.726		26.3469
C3_01400W			1.29424	0.322121				-0.177514	0.734908	0.867455				-1.50013	0.215041	0.495267	END3	Regulated by Gcn4p; induced in response to amino acid starvation (3-aminotriazole treatment)	END3	orf19.1711,orf19.9278	44.5992		77.4287		29.7622		31.29
C6_03030W	4.84486		1.29369	0.101844	0.942346	0.410364		0.920882	0.163083	0.374064	-3.38668			-0.434299	0.255734	0.533711	SAP5	Biofilm-specific aspartyl protease; virulence role effected by URA3; expressed during infection; mRNA localized to hyphal tip via She3; rat catheter and Spider biofilm induced		orf19.5585,orf19.13032	29.2152	11.3144	368.694	1611.73	41.2145	51.214	249.984	277.165
C5_01340W			1.29207	0.291882				-0.0119935	0.984399	0.992778				-1.34653	0.209076	0.490197	HST3	Histone H3K56 deacetylase; reduced copy number increases opaque cell formation; repressed by MMS, hydroxyurea and high-levels of hydrogen peroxide; Hap43p-induced; ectopic expression blocks genotoxin-induced switching; nicotinamide target	HST3	orf19.1934,orf19.9490	37.2677		55.4678		25.4584		24.0683
C1_05160C			1.2917	0.077258				0.757354	0.134446	0.333887				-0.556933	0.16545	0.439047		Putative phosphatidyl synthase; stationary phase enriched protein; transcript repressed by yeast-hypha switch; Hap43-repressed; rat catheter, Spider and flow model biofilm induced	YKR070W	orf19.449,orf19.8079	105.461		157.519		136.315		106.511
CR_07340C			1.29115	0.125187				0.845398	0.265046	0.498428				-0.524337	0.203041	0.484036		Ortholog of C. dubliniensis CD36 : Cd36_32970, C. parapsilosis CDC317 : CPAR2_701710, Candida tenuis NRRL Y-1498 : CANTEDRAFT_106599 and Debaryomyces hansenii CBS767 : DEHA2E04488g		orf19.6135,orf19.13554	16.8104		42.2382		21.4665		26.4377
CR_08550W			1.29081	0.0226504				0.412089	0.350013	0.591484				-0.919495	0.015887	0.10797		Ortholog(s) have fructose-2,6-bisphosphate 2-phosphatase activity, role in glucose metabolic process and cytoplasm localization	FBP26	orf19.6423,orf19.13781	71.9665		121.828		71.115		63.9462
C1_06130C			1.28992	0.299251				1.06398	0.118136	0.309092				-0.22155	0.828822	0.916961	HAC1	bZIP transcription factor; role in unfolded protein response and control of morphology; transcript undergoes atypical splicing at C terminus under ER stress; induced during mating and by caspofungin; mRNA binds She3; Spider biofilm induced	HAC1	orf19.2432,orf19.9968	810.248		347.182		1205.14		333.448
C7_02670W	-1.27259	0.462404	1.28948	0.328963	-2.6542	0.0820543	0.286448	-0.0480062	0.942022	0.973834	-1.15923	0.229968		-1.35642	0.238881	0.51916		Ortholog(s) have role in ascospore formation, intra-S DNA damage checkpoint, positive regulation of macroautophagy, re-entry into mitotic cell cycle after pheromone arrest and regulation of meiosis I, more	FAR11	orf19.3697,orf19.11181	14.0276	2056.69	29.7646	306.465	9.56276	293.317	12.9588	122.277
C1_05380C			1.28626	0.133645				1.31356	0.106593	0.289863				-0.0583426	0.791059	0.896513		Ortholog(s) have telomeric DNA binding activity, role in DNA double-strand break processing, DNA replication initiation, chromatin silencing at silent mating-type cassette, telomere capping and shelterin complex localization	RIF1	orf19.427,orf19.8057	3.62564		34.8538		6.18381		31.4735
C6_04230W			1.28427	0.4871				-1.77174	0.206936					-3.11802	0.00473705	0.0467296		Ortholog of C. dubliniensis CD36 : Cd36_64900, C. parapsilosis CDC317 : CPAR2_600390, Pichia stipitis Pignal : PICST_30726 and Candida guilliermondii ATCC 6260 : PGUG_04023		orf19.1080,orf19.8681	12.4136		32.7108		2.59721		4.07967
C2_00130W			1.28159	0.593357				0.295864	0.93346					-0.967022	0.425418			Protein of unknown function; flow model biofilm induced		orf19.1906,orf19.9462	1.17142		15.7338		1.13061		8.94731
C1_06980C			1.28154	0.626584				-0.0652809	0.981294					-1.37894	0.378093			Predicted membrane transporter; monocarboxylate porter (MCP) family, major facilitator superfamily (MFS); possibly essential, disruptants not obtained by UAU1 method; rat catheter and Spider biofilm induced	MCH2	orf19.6209,orf19.13590	0.643407		2.88583		0.516715		1.15411
C5_04460C			1.27851	0.612421				-1.35371	0.713196					-2.6017	0.0937001			Protein of unknown function		orf19.3931.2	2.46744		48.5388		0.641857		8.85078
C3_06980W			1.27577	0.382064				1.00519	0.255874	0.488979				-0.299146	0.803884		HUT1	Ortholog(s) have UDP-galactose transmembrane transporter activity, role in UDP-galactose transmembrane transport, UDP-glucose transport and endoplasmic reticulum localization	HUT1	orf19.6803,orf19.14095	12.1338		12.0258		17.4696		10.6905
C4_03700W			1.2749	0.0429597				0.936637	0.0372485	0.149102				-0.38012	0.440371	0.684894		Predicted membrane transporter, member of the drug:proton antiporter (14 spanner) (DHA2) family, major facilitator superfamily (MFS)	VBA1	orf19.1308,orf19.8888	29.0955		77.7752		41.1621		61.9923
C6_02150C			1.27472	0.189413				1.24931	0.0403568	0.156265				-0.0501018	0.950302	0.981593		Putative mitochondrial inner membrane magnesium transporter; possibly an essential gene, disruptants not obtained by UAU1 method	MFM1	orf19.3455,orf19.10959	15.1712		24.2515		26.5174		25.7182
C3_01350C			1.27376	0.50785				0.190554	0.909201					-1.10746	0.384731		URA3	Orotidine-5'-phosphate decarboxylase; pyrimidine biosynthesis; gene used as genetic marker; decreased expression when integrated at ectopic chromosomal locations can cause defects in hyphal growth and virulence; Spider biofilm repressed	URA3	orf19.1716,orf19.9284	4.24326		13.8023		3.62504		7.30269
C4_04210C			1.27236	0.514669				-1.34084	0.405831					-2.68362	0.0237724		SOH1	Subunit of the RNA polymerase II mediator complex; involved in control of cytokinesis, morphogenesis, biofilm formation, virulence; cell-cycle regulated periodic mRNA expression	SOH1	orf19.1429,orf19.9005	16.1726		19.0162		4.36826		3.14812
C6_02930W			1.27002	0.701802				2.13418	0.570246					0.841965	0.677757			Ortholog(s) have role in maintenance of rDNA, mitotic sister chromatid segregation and chromosome, telomeric region, nuclear envelope, nuclear periphery localization	SRC1	orf19.5569,orf19.13015,orf19.13017,orf19.5571	2.6601		19.7911		30.3277		43.0083
C2_02200W	0.480885	0.733768	1.26799	0.0874109	-0.0316087	0.968985	0.982827	0.846752	0.106869	0.290105	-0.0374178	0.974121	0.991439	-0.505378	0.269897	0.547042		Putative vacuolar transporter; Hap43-induced; required for normal filamentous growth; mRNA binds She3 and is localized to hyphal tips	ZRC1	orf19.1536,orf19.9111,orf19.1537	51.4791	2386.89	327.751	2257.2	68.1727	1508.11	197.58	1133.59
CR_04260W	6.68716	0.000769303	1.26769	0.52775	4.34986	0.00893878	0.0994428	0.388159	0.80764		-1.63729	0.0892528	0.330994	-0.946057	0.446696		SNP3	Putative U6 snRNA-associated protein; transcript regulated by Mig1	LSM2	orf19.514,orf19.8145	21.8619	0	50.2228	424.135	19.0025	636.637	29.2139	179.336
C1_10560C			1.26731	0.192398				-0.0204123	0.977732	0.989491				-1.30142	0.00683309	0.0609982		Protein of unknown function; Hap43-repressed gene		orf19.1002,orf19.8618	25.7794		32.9721		19.0223		13.6474
C2_08240W	0.419319	0.825824	1.26634	0.761557	-0.0154798	0.990581		0.327168	0.932861		0.0345755	0.982975		-1.05787	0.673462		ORF298	Predicted ORF in retrotransposon Tca3; similar to Gag-Pol; a-specific transcript, alpha-factor induced; rat catheter biofilm repressed; mRNA binds She3		orf19.2219,orf19.9710,orf19.9764,orf19.2164	0	0	0.0222433	0	0.0071414	0	0	0
C1_09230C			1.26479	0.288479				0.0968024	0.895257	0.953913				-1.2198	0.215366	0.49535	GRP1	Protein similar to dihydroflavonol-4-reductases		orf19.4781,orf19.12245	26.5081		32.4645		20.8103		15.5496
C6_04100W			1.26471	0.561143				-1.78675	0.380949					-3.02983	0.0229926			Ortholog(s) have FFAT motif binding, phosphatidylinositol binding activity	SCS2	orf19.1212,orf19.8800	115.507		355.174		27.5791		48.752
C5_01840C	5.22785	0.0070115	1.26021		1.2769	0.397284	0.611312	-0.642643	0.369064	0.606622	-3.38745	0.00106076	0.0965574	-1.895	0.00175446	0.0237132	TAC1	Zn(2)-Cys(6) transcriptional activator of drug-responsive genes (CDR1 and CDR2); binds DRE element; gene in zinc cluster region near MTL locus; resequencing indicates that TAC1 spans orf19.3188 and orf19.3189; Spider biofilm induced	HAL9	orf19.3188,orf19.10700,orf19.10699,orf19.3189	25.2048	407.991	45.9142	273.872	11.5417	649.31	13.1454	35.1192
CR_01590C	1.92553	0.211499	1.25963	0.0839318	1.08382	0.345871		1.02824	0.0726856	0.226297	-0.722825	0.495876	0.702044	-0.295528	0.339395	0.610748	TRP2	Putative anthranilate synthase with a predicted role in tryptophan biosynthesis; regulated by Gcn2p and Gcn4p	TRP2	orf19.2546,orf19.10080	33.9206	73.9134	59.034	498.234	50.3744	185.528	46.2904	285.48
C3_02470C			1.25922	0.0458925				2.00899	7.4298e-07	3.75748e-05				0.65955	0.0977543	0.32724	RPL9B	Ribosomal protein L9; repressed upon phagocytosis by murine macrophages; repressed by nitric oxide; protein levels decrease in stationary phase; Hap43-induced; Spider biofilm repressed	RPL9B	orf19.236,orf19.7866	278.855		493.466		818.015		689.349
C1_03150C	6.78		1.2586	0.379476	6.17754			-0.303386	0.654982	0.81756	-0.17827	0.830568		-1.548	0.224807	0.505903		Ortholog of C. dubliniensis CD36 : Cd36_02950, C. parapsilosis CDC317 : CPAR2_108520, Candida tenuis NRRL Y-1498 : CANTEDRAFT_100285 and Debaryomyces hansenii CBS767 : DEHA2G15774g		orf19.3007.2	52.855	10.247	85.6307	129.347	33.7866	1668.25	33.7984	107.727
C1_04000C			1.25845	0.119636				1.50094	0.0108602	0.065582				0.220473	0.583602	0.782739	KTR4	Mannosyltransferase; induced during cell wall regeneration; fungal-specific (no human or murine homolog); Bcr1-repressed in RPMI a/a biofilms	KTR4	orf19.4475,orf19.11955	37.3106		60.4958		74.3401		71.7357
C1_14350W			1.25658	0.333495				0.433248	0.410016	0.647254				-0.836285	0.491053	0.720007		Protein of unknown function; rat catheter and Spider biofilm induced		orf19.7250	105.059		113.389		104.666		71.0336
C5_04480C			1.25282	0.498343				1.53322	0.150015					0.274774	0.867228			Has domain(s) with predicted nucleic acid binding, nucleotide binding activity		orf19.3932.1	20.4042		15.7446		43.9999		20.2714
CR_01210C			1.25216	0.054314				0.689246	0.0823442	0.246557				-0.601962	0.255111	0.533464	HSE1	ESCRT-0 complex subunit; SH3-domain-containing protein	HSE1	orf19.3233,orf19.10743	109.944		98.1959		133.96		68.0113
C5_05430W			1.25092	0.576604				1.03418	0.551065					-0.276265	0.83487		PEX4	Putative peroxisomal ubiquitin conjugating enzyme; regulated by Sef1, Sfu1, and Hap43; rat catheter biofilm induced; Spider biofilm induced	PEX4	orf19.4041,orf19.11524	6.88275		8.69881		11.4155		8.19589
C1_05850W			1.25	0.355944				0.744354	0.355875	0.595945				-0.53872	0.633469	0.812084	POL32	Putative subunit of DNA polymerase delta, involved in chromosomal DNA replication; cell-cycle regulated periodic mRNA expression	POL32	orf19.2465,orf19.10002	12.0641		32.2438		15.5257		25.401
C3_04180W	2.01954	0.24586	1.24859	0.0671099	-0.427516	0.738507		1.3352	0.00534973	0.0390586	-1.89964	0.0723605	0.313619	0.0476378	0.871409	0.940413	KRE9	Protein of beta-1,6-glucan biosynthesis; required for serum-induced hyphal growth; required for efficient utilization of galactose and for growth on glucose; similar to S. cerevisiae Kre9p and Knh1p; O-glycosylated by Pmt1p	KRE9	orf19.5861,orf19.13283	145.594	531.988	161.611	2585.17	277.806	399.469	157.873	1087.54
C2_09170W			1.24846	0.351348				-0.0255067	0.964473	0.981905				-1.26494	0.325203		SLP2	Protein similar to stomatin mechanoreception protein		orf19.4079,orf19.11560	61.4798		30.1595		44.0366		14.5588
C1_08100W			1.24768	0.135582				0.887167	0.0997471	0.277061				-0.369776	0.550668	0.75916	DRG1	Member of the DRG family of GTP-binding proteins; involved in regulation of invasive filamentous growth	RBG1	orf19.5083,orf19.12549	50.912		95.8563		68.4998		79.7319
C4_00520W			1.24679	0.360598				1.07	0.162198	0.373715				-0.19696	0.870437		PAM18	Predicted component of the presequence translocase-associated import motor (PAM complex) involved in protein import into mitochondrial matrix; rat catheter biofilm induced	PAM18	orf19.4190,orf19.11667	30.2248		24.516		45.0247		24.1825
C1_05280W			1.24611	0.496793				0.383464	0.774901	0.893885				-0.940712	0.393037	0.647859		Has domain(s) with predicted membrane localization	YHR078W	orf19.438,orf19.8068	8.47262		25.3651		7.91691		14.7044
CR_07310W	3.63678		1.24522	0.380844	4.3341	0.0113929	0.107638	1.24333	0.175351	0.392434	1.14879	0.276749		0.0206561	0.984503	0.995308		Has domain(s) with predicted ATP binding, ATP-dependent helicase activity, nucleic acid binding activity		orf19.6137,orf19.13556	6.97837	41.9963	19.6225	59.4056	12.0484	1054.92	22.3276	115.188
C4_01100C			1.24469	0.346809				0.348993	0.589829	0.776621				-0.879867	0.434967	0.682719	AGP2	Amino acid permease; hyphal repressed; white-opaque switch regulated; induced in core caspofungin response, during cell wall regeneration, by flucytosine; regulated by Sef1, Sfu1, and Hap43; rat catheter and Spider biofilm induced	AGP2	orf19.4679,orf19.12148	34.7191		63.3123		34.1121		38.4141
C3_02030W	0.414687	0.846681	1.24032	0.3053	2.45388			-0.151316	0.829016	0.926666	2.40955	0.0149555		-1.41753	0.173835	0.45015		Ortholog(s) have serine-type endopeptidase activity, role in regulation of mitochondrion organization, signal peptide processing and mitochondrial inner membrane localization	PCP1	orf19.1643,orf19.9211	23.0437	357.814	44.3354	40.4935	16.152	1443.16	18.6341	245.102
CR_09600C			1.23759	0.0750283				0.676271	0.16245	0.373715				-0.586271	0.0632624	0.252229	YKE2	Possible heterohexameric Gim/prefoldin protein complex subunit; role in folding alpha-tubulin, beta-tubulin, and actin; transcript induced by yeast-to-hypha switch; regulated by Nrg1, Tup1; Spider and flow model biofilm induced	YKE2	orf19.6601.1	535.773		1217.31		626.867		801.357
C2_07670C			1.23756	0.0569632				1.25852	0.0146334	0.0802388				-0.0225918	0.951997	0.982043	GLE1	Putative nucleoporin; moderately induced at 42 degrees C	GLE1	orf19.2215,orf19.9760	26.5718		33.6549		45.881		32.1533
CR_09570W	3.79282	0.0181612	1.23697	0.362616	1.74432	0.128099	0.35409	0.969674	0.139869	0.340337	-1.51977	0.095081	0.341003	-0.289843	0.808537	0.90614		Ortholog(s) have fungal-type vacuole, mitochondrion localization	YOR292C	orf19.6605	29.1472	1289	58.464	822.226	42.6363	2767.51	52.7943	383.268
C4_04410C			1.23649	0.560753				1.31405	0.428783					0.0304062	0.980759		LYS4	Homoaconitase; regulated by Gcn4, Gcn2; induced in response to amino acid starvation (3-AT); induced by human whole blood or PMNs; Hap43-repressed; flow model and Spider biofilm repressed	LYS4	orf19.3846,orf19.11327	2.20438		6.13758		3.77598		7.18919
C1_09590C			1.23592	0.765009				0.327168	0.932861					-1.00652	0.683653		LIP10	Secreted lipase, member of a lipase gene family whose members are expressed differentially in response to carbon source and during infection; may have a role in nutrition and/or in creating an acidic microenvironment		orf19.4822,orf19.12285	0		0.0745186		0.0185523		0.00758794
C3_01070C			1.23585	0.292332				-0.832191	0.371975					-2.06139	0.0153168	0.105641		Ortholog(s) have role in protein folding, tubulin complex assembly	CIN1	orf19.2510,orf19.10046,orf19.10047,orf19.2511	6.12017		21.0938		2.37225		5.65345
CR_04640W	0.152337	0.932915	1.23565	0.763124	-0.0154798	0.990581		-0.0579671	0.988026		0.0473616	0.973217		-1.42695	0.577518		DIT1	Ortholog(s) have catalytic activity and role in ascospore wall assembly	DIT1	orf19.1741,orf19.9308	0.0279276	0	0.10389	0.885619	0.0169819	0	0	0.820736
C1_03870C			1.23467	0.119409				3.98078	9.4275e-12	2.79256e-09				2.71222	1.75167e-08	2.59685e-06		Predicted heme-binding stress-related protein; Tn mutation affects filamentous growth; induced during chlamydospore formation in C. albicans and C. dubliniensis; Spider biofilm induced	YNL234W	orf19.4459,orf19.11939	5.06517		5.85332		57.0417		38.647
CR_06170W			1.23402	0.326566				-0.0470497	0.926319	0.968448				-1.30694	0.260421	0.540132		Protein of unknown function; oral infection induced; mutants have reduced capacity to damage oral epithelial cells; rat catheter biofilm repressed	YGR026W	orf19.3872,orf19.11353	72.4467		110.727		50.5633		50.0012
C2_04970W	2.24169		1.23339	0.357229	2.2384	0.171055	0.404022	0.515543	0.493024	0.718149	0.457958	0.595522		-0.71129	0.515923	0.736022	ABP2	Putative alpha-actinin-like protein; induced by alpha pheromone in SpiderM medium		orf19.3529,orf19.11013	16.2348	98.515	24.4483	41.3743	17.3632	303.021	16.4163	52.0361
C3_01610W	1.07046	0.480991	1.23211	0.115985	1.05745	0.377212		1.00195	0.0351033	0.142152	0.112806	0.911247	0.960532	-0.251011	0.683677	0.836982		Membrane protein; Hap43p-repressed gene; repressed by nitric oxide		orf19.1682,orf19.9251	67.8566	104.562	74.2137	568.784	101.951	307.284	65.7456	603.233
C1_11100W			1.23196	0.451009				-0.222808	0.836896	0.929433				-1.52435	0.18155	0.45933		Ortholog(s) have acireductone dioxygenase (Ni2+-requiring) activity, role in L-methionine salvage from methylthioadenosine and cytosol, nucleus localization	ADI1	orf19.2306,orf19.9842	48.6214		64.3702		29.1405		24.8923
C6_01650C	2.5659	0.174124	1.23031	0.048682	-1.15492	0.343686		0.496721	0.30926	0.55043	-2.9535	0.0110021	0.198384	-0.773669	0.0250591	0.145891	FMP27	Putative mitochondrial protein; mRNA binds She3	FMP27	orf19.3422,orf19.10926	12.9097	23.6902	59.2972	137.44	13.0237	0	34.8972	26.3112
C4_01960C	-6.09791	0.00175426	1.2303	0.224872	-5.69752	0.000526049	0.0392167	0.684674	0.3174	0.558352	0.318538	0.718358		-0.536856	0.432034	0.680855		Protein of unknown function; Spider biofilm induced	TDA11	orf19.4596,orf19.12065	32.1033	797.022	41.1339	47.0764	37.5786	3.70222	30.4677	58.8087
C1_09950C			1.22891	0.481439				0.231329	0.857237					-1.04924	0.338118	0.610495		Putative integral membrane protein; S. cerevisiae ortholog Tvp23 localizes to late Golgi vesicles; rat catheter biofilm induced	TVP23	orf19.4862,orf19.12326	23.1927		69.0992		20.9633		37.0822
C1_05410C			1.22861	0.160188				1.7661	0.00935941	0.058454				0.448298	0.084279	0.301069	TRP99	Putative thioredoxin peroxidase/alkyl hydroperoxide reductase; induced in low iron; regulated by Gcn4; induced in response to amino acid starvation (3-AT treatment)		orf19.424,orf19.8054	64.4272		123.539		159.059		160.036
C4_03380C			1.22845	0.323572				3.45337	0.00117045					2.13104	0.002876	0.0339804	DAO2	Putative D-amino acid oxidase; rat catheter biofilm induced		orf19.3365,orf19.10873	2.0109		9.5793		15.4676		33.0363
C3_00170C			1.2269	0.0696436				0.813975	0.0740986	0.230005				-0.480601	0.346633	0.616994		Ortholog(s) have GTPase regulator activity, mRNA binding activity	VTC1	orf19.5455,orf19.12910	248.043		368.243		319.188		268.53
C6_00740W	3.82733	0.0416929	1.22509	0.0971046	0.861649	0.438421		1.39162	0.00847245	0.0543048	-2.34887	0.0438368	0.252481	0.108191	0.753613	0.876505	FAT1	Predicted enzyme of sphingolipid biosynthesis; upregulated in biofilm	FAT1	orf19.3653,orf19.11137	39.2432	27.9975	82.2964	889.763	73.8481	66.0582	79.65	325.514
C1_13550C			1.22303	0.113605				1.16019	0.0561836	0.193008				-0.0964967	0.707721	0.849797	NUP49	Nuclear pore protein	NUP49	orf19.4987,orf19.12454	33.0533		78.2222		55.4049		70.5011
C4_07150W	-0.449344	0.755758	1.22121	0.495913	0.0127303	0.991224		2.1557	0.0630431		0.641877	0.499192	0.703482	0.892929	0.503623			bZIP transcription factor; possibly transcriptionally regulated upon hyphal formation; Hap43; F-12/CO2 early biofilm induced; Spider biofilm induced	ATC1	orf19.3088,orf19.10600	10.4113	61.2542	14.5671	112.374	32.3436	50.9311	29.9169	171.583
C2_04800C	1.59788	0.319133	1.21751	0.394328	-0.0154798	0.990581		-0.170405	0.845551		-1.31979	0.170822		-1.40734	0.244738	0.526377	MDM10	Predicted component of the mitochondrial sorting and assembly machinery (SAM complex) and ER-mitochondria encounter structure (ERMES) complex with a role in protein import into mitochondria	MDM10	orf19.184,orf19.7814	10.7356	0	35.0811	85.6758	7.14751	0	15.2655	28.2358
CR_00970W			1.21706	0.678722				3.18456	0.328284					1.97637	0.269257		ATO9	Putative fungal-specific transmembrane protein		orf19.3261,orf19.10771	0		0.458166		1.28826		2.5862
C3_05100C			1.21674	0.0132317				1.57315	3.85538e-06	0.000145348				0.306681	0.320008	0.594608	RPL18	Predicted ribosomal protein; Plc1p-regulated, Tbf1-activated; repressed upon phagocytosis by murine macrophage; Hap43p-induced; Spider biofilm repressed	RPL18A	orf19.5982,orf19.13403,orf19.5981.1	575.324		685.538		1300.54		838.562
C5_02330W			1.21639	0.391557				1.03688	0.517134					-0.344003	0.480565	0.710661		Protein of unknown function; transcript detected on high-resolution tiling arrays		orf19.4241,orf19.11716	9.95034		239.131		16.5655		161.719
C6_01450C			1.21526	0.357428				0.89143	0.21942	0.449794				-0.308792	0.780719			Protein of unknown function; Cyr1-repressed; rat catheter and Spider biofilm induced		orf19.3439,orf19.10943	26.4792		24.0715		36.7323		22.0892
C2_10860C			1.2152	0.0173775				1.28434	0.00253999	0.0227502				-0.00252383	0.991896	0.996971		Uroporphyrinogen decarboxylase; catalyzes the 5th step in the heme biosynthetic pathway; flow model and Spider biofilm repressed	HEM12	orf19.5369,orf19.12829	61.6363		133.652		111.788		124.713
C3_01540W			1.21478	0.517058				2.39209	0.0223166					1.11907				Plasma-membrane-localized protein; filament induced; Hog1, ketoconazole, fluconazole and hypoxia-induced; regulated by Nrg1, Tup1, Upc2; induced by prostaglandins; flow model biofilm induced; rat catheter and Spider biofilm repressed		orf19.1691,orf19.9259	7.39242		29.3237		31.0293		68.2507
C1_03800W			1.21188	0.427114				2.23947	0.016285	0.0856915				0.946934	0.416776		RPP1	Putative ortholog of S. cerevisiae Rpp1; subunit of both RNase MRP and nuclear RNase P; rat catheter and Spider biofilm induced	RPP1	orf19.1029,orf19.8631	13.5541		13.1652		44.2311		27.6588
C5_02280C			1.21076	0.197711				2.02693	0.00262445	0.0233554				0.807281	0.176464	0.453281		Protein of unknown function; Hap43-induced gene; Ctr86 ortholog in S. cerveisiae is essential; Spider biofilm induced	CTR86	orf19.4234,orf19.11709	13.1479		17.9567		38.8631		32.7826
C7_04230W	4.59301	0.00188655	1.20973	0.0137015	3.33377	0.00057535	0.0392167	1.83099	3.59762e-07	2.2605e-05	-0.566374	0.559986	0.748257	0.556583	0.102327	0.335777	NRG1	Transcription factor/repressor; regulates chlamydospore formation/hyphal gene induction/virulence and rescue/stress response genes; effects both Tup1 dependent and independent regulation; flow model biofilm induced; Spider biofilm repressed	NRG2	orf19.7150	71.9468	499.965	74.1227	392.138	194.635	3075.11	103.941	403.409
C2_02700C			1.20861	0.328534				1.0706	0.113471	0.301256				-0.170116	0.87812			Ortholog(s) have 4-amino-4-deoxychorismate lyase activity, role in folic acid biosynthetic process and cytoplasm localization	ABZ2	orf19.5837,orf19.13259	17.3091		18.4246		26.4771		18.0379
C4_03480C			1.20694	0.655135				2.12633	0.325182					0.786117	0.703928			Ortholog of C. dubliniensis CD36 : Cd36_43270 and Candida albicans WO-1 : CAWG_03460		orf19.3375	1.16703		0.360863		4.25493		0.800777
CR_07160C			1.20548	0.661338				1.86085	0.466636					0.53295	0.747694			Ortholog(s) have endoplasmic reticulum localization		orf19.733,orf19.8352	0.306409		0.816186		1.04519		1.30358
CR_00990W			1.2051	0.364326				-0.0438903	0.947415	0.975297				-1.2685	0.295348			Ortholog(s) have peptidase activity, role in protein targeting to ER, signal peptide processing and signal peptidase complex localization	SEC11	orf19.3259,orf19.10769	57.0351		58.4972		41.9776		26.897
C4_05200C	0.419319	0.825824	1.20458	0.72084	-0.0154798	0.990581		1.57617	0.630351		0.0345755	0.982975		0.311238	0.903489			Ortholog of C. dubliniensis CD36 : Cd36_44860, Candida tropicalis MYA-3404 : CTRG_04054 and Candida albicans WO-1 : CAWG_03295		orf19.6859,orf19.14149	0.451822	0	0	0	1.38543	0	0.0898953	0
C5_03390C			1.20451	0.175612				1.48053	0.0435905	0.162923				0.229187	0.489863	0.719062	FUR1	Uracil phosphoribosyltransferase; predicted tetrameric enzyme of pyrimidine salvage; mutations associated with flucytosine resistance in clade I clinical isolates; flucytosine, macrophage-induced protein; levels decrease in stationary phase	FUR1	orf19.2640,orf19.10163	28.1454		36.6349		55.6149		41.3664
C7_00200W			1.20341	0.505186				0.856799	0.504332	0.72244				-0.315279	0.766908			Predicted exonuclease; Spider biofilm induced	GFD2	orf19.7103	12.1048		21.8011		16.1009		19.1766
C4_03740W			1.20331	0.125295				1.86418	0.00103975	0.0116697				0.614389	0.226175	0.506557		Ortholog(s) have role in U4 snRNA 3'-end processing, exonucleolytic trimming to generate mature 3'-end of 5.8S rRNA from tricistronic rRNA transcript (SSU-rRNA, 5.8S rRNA and LSU-rRNA), more	RRP4	orf19.1304,orf19.8884	26.8212		43.2011		70.4374		62.0704
C1_01000C			1.20311	0.535281				0.501301	0.701461	0.850879				-0.685698	0.595517			Phosphorylated protein of unknown function	ORC6	orf19.3289,orf19.10799	12.932		14.3035		12.6305		9.64606
CR_00390W			1.20271	0.230103				1.27894	0.132341	0.331013				-0.0356832	0.909952	0.960389	MMS22	Putative adapter subunit of E3 ubiquitin ligase complex, acts with cullin subunit Rtt101p in response to DNA damage; cell-cycle regulated periodic mRNA expression		orf19.7494	3.84467		14.3871		6.77138		12.9732
C1_10490W			1.20215	0.109441				0.370225	0.381613	0.620365				-0.85593	0.163556	0.437147	LKH1	Putative leukotriene A(4) hydrolase; repressed during the mating process; Hog1p-induced	LAP2	orf19.992,orf19.8607	104.152		91.2889		96.3605		54.1728
C1_11260C			1.20072	0.656822				3.37072	0.230097					2.14253	0.160704			Putative adhesin-like protein		orf19.675.1	0.630543		7.52111		11.8102		39.9938
CR_08360C	0.267775	0.868095	1.19938	0.174933	0.443692	0.725572		1.75462	0.00261517	0.0233228	0.443948	0.64628		0.483298	0.31841	0.593069	RPP2A	Acidic ribosomal protein; likely role in translation elongation regulation; interacts with Rpp1B; 1 of 4 similar ribosomal proteins (Rpp1A, Rpp1B, Rpp2A, Rpp2B); CUG start codon; upstream uORFs; Tbf1-induced; Spider biofilm repressed	RPP2A	orf19.6403.1	249.855	0	572.777	45.4398	655.241	3.78477	705.127	73.0943
C6_04290W	0.960209	0.567084	1.19774	0.0232251	-1.28724	0.340951	0.555157	0.628884	0.0983059	0.274159	-1.66766	0.102681	0.352053	-0.615085	0.107061	0.34508		Ortholog(s) have mRNA binding activity and role in protein deubiquitination, regulation of ER to Golgi vesicle-mediated transport, regulation of retrograde vesicle-mediated transport, Golgi to ER, ribophagy	BRE5	orf19.1086,orf19.8687	79.5159	573.838	131.449	700.429	92.9122	215.032	86.8538	342.945
C2_00080C	-1.60111	0.338642	1.19693	0.626493	-0.0154798	0.990581		1.82757	0.326843		1.84178	0.0788465		0.504684	0.762476		FAV3	Putative alpha-1,6-mannanase; induced by mating factor in MTLa/MTLa opaque cells		orf19.1914,orf19.9470	1.4008	0	10.9318	40.8413	3.93923	0	16.5804	138.508
C4_00440C	0.143716	0.938583	1.19578	0.598689	-0.0154798	0.990581		2.55722	0.166213		0.246156	0.875588		1.32511	0.372097		OPT7	Putative oligopeptide transporter; possibly transports GSH or related compounds; Hog1-induced; expression of OPT6, -7, or -8 does not suppress defect of mutant lacking OPT1-3; Hap43-repressed; F-12/CO2 early biofilm induced		orf19.5673,orf19.13118	0.509301	0	1.93686	0	2.21441	0	5.84319	1.35148
C5_03350W			1.19333	0.129575				0.340555	0.3755	0.614194				-0.878015	0.20313	0.484036	QCR2	Ubiquinol-cytochrome-c reductase; antigenic; induced by interaction with macrophage; repressed by nitric oxide; in detergent-resistant membrane fraction (possible lipid raft component); levels decrease in stationary phase; Hap43p-repressed	QCR2	orf19.2644,orf19.10167	238.883		160.421		228.392		94.4248
C4_03960W			1.19314	0.264941				2.53228	2.53957e-06	9.93547e-05				1.264	0.175107	0.452034		Protein of unknown function; ORF added to Assembly 21 based on comparative genome analysis; protein detected by mass spec in stationary phase cultures		orf19.787.1	67.4191		55.7495		293.76		118.987
C1_10470W			1.19272	0.354118				0.790175	0.213878	0.44237				-0.444956	0.693598	0.842074		Mitochondrial ribosomal protein of the small subunit; Spider biofilm repressed	MRPS5	orf19.989,orf19.8604,orf19.990.1	28.5093		73.9565		36.1516		60.6538
C4_01770W			1.19061	0.294118				0.177348	0.820114	0.922934				-1.07025	0.154299	0.42445	POL30	Proliferating cell nuclear antigen (PCNA), forms homotrimeric sliding clamp for DNA polymerases; RNA abundance regulated by tyrosol, cell density; induced by flucytosine, interaction with macrophages; stationary phase enriched protein	POL30	orf19.4616,orf19.12086	63.6587		97.6409		53.1974		50.6764
C3_02290W			1.18865	0.187528				0.75349	0.337288	0.578707				-0.517181	0.304755	0.581609		Protein similar to S. cerevisiae Ydr282cp; transposon mutation affects filamentous growth; Hap43p-repressed gene	MRX10	orf19.1617,orf19.9184	13.5595		28.8025		16.3353		18.1792
C2_09060C			1.18815	0.0369195				0.897047	0.00411928	0.0326005				-0.338043	0.505906	0.729073	ASN1	Putative asparagine synthetase; soluble protein in hyphae; regulated by Rim101; decreased expression at pH 4 vs pH 8; protein detected during exponential and stationary phases of yeast-form growth	ASN2	orf19.198,orf19.7828	109.405		134.056		155.914		111.419
C5_04660C			1.18759	0.145121				1.75704	0.0105886	0.0642915				0.511679	0.178606	0.456489	TIP1	Protein with a predicted role in biogenesis of ER-derived COPII transport vesicles; mutation confers hypersensitivity to toxic ergosterol analog	YIP1	orf19.3951,orf19.11433	19.8371		43.9882		49.2588		56.7185
C1_13280C			1.18687	0.438077				-0.0884577	0.936829	0.97296				-1.24695	0.0841339	0.301069		Ortholog(s) have endoplasmic reticulum, integral component of membrane localization	VMA16	orf19.4954,orf19.12419	59.1929		78.7432		40.1083		35.9955
C1_03410W	-0.778371	0.652129	1.18604	0.53142	-0.0154798	0.990581		-0.758371	0.612333		1.03293	0.435656		-2.00542	0.0914101			Protein of unknown function; Hap43-induced; rat catheter biofilm induced		orf19.3042,orf19.10560	9.84112	0	9.86152	4.29909	4.11435	0	2.6659	13.8848
C2_03100W			1.18247	0.483378				0.903796	0.239866	0.471434				-0.235149	0.932654		EFT2	Elongation Factor 2 (eEF2); GTPase; essential; highly expressed; target of sordarin antifungals; antigenic in human/mouse; lacks site for regulatory phosphorylation by eEF2 kinase; GCN-regulated; higher protein amount in stationary phase	EFT1	orf19.5788,orf19.13210	23168.3		0		35264.7		0
C2_03530W			1.1821					0.712745	0.415809	0.652179				-0.481385	0.165634	0.439047		Ortholog(s) have superoxide-generating NADPH oxidase activity, role in apoptotic process, regulation of actin cytoskeleton organization and perinuclear endoplasmic reticulum, ribosome localization	AIM14	orf19.867,orf19.8486	13.451		31.554		15.7761		22.2762
CR_03550W	-3.29542	0.0306847	1.18153	0.168087	-2.31581	0.0673831		1.30955	0.0319634	0.134162	1.26853	0.184656	0.439337	0.118894	0.836817	0.921386	NCS2	Putative cytosolic thiouridylase subunit; Spider biofilm induced	NCS2	orf19.4399,orf19.11877	22.6756	131.279	51.4624	119.756	44.4492	0	59.379	314.062
C5_04940W			1.1797	0.490269				0.248523	0.802939	0.913415				-0.880736	0.505299			Maltase; induced during growth on sucrose; induced by alpha pheromone in SpiderM medium; early-stage flow model biofilm indced		orf19.3982,orf19.11465	14.9425		15.0943		13.8639		9.5391
CR_01980C	-1.68783	0.331846	1.17822	0.0925225	-0.895938	0.556269	0.722943	0.735935	0.150287	0.357743	1.0368	0.289108	0.546398	-0.485407	0.300804	0.576738	CRC1	Mitochondrial carnitine carrier protein	CRC1	orf19.2599,orf19.10130	74.5388	1107.45	91.5896	183.409	93.4209	551.4	67.4391	360.447
C1_01290C	2.10288	0.198383	1.17656	0.3346	-1.63515	0.177063		0.3677	0.720178	0.861183	-3.14666	0.00230258	0.0980066	-0.807254	0.120293	0.371807		Ortholog(s) have cytoplasm localization	MTC4	orf19.3318,orf19.10828	8.52544	202.978	30.7434	360.837	7.6482	36.1511	18.2951	52.6443
C7_03580C	2.75809	0.0528026	1.17648	0.575519	2.34974	0.0619966		0.192777	0.937523		-0.137447	0.875065		-0.986475	0.481548			Protein of unknown function; Hap43-repressed gene		orf19.6690,orf19.13982	0.599151	0	12.6536	38.9988	0.462809	78.1321	6.82834	31.271
CR_09730C			1.1756	0.236644				2.56753	0.000485813	0.00660547				1.32943	0.000111282	0.00299955	SSF1	Protein involved in ribosome biogenesis; ortholog of S. cerevisiae Ssf1; Hap43-induced; rat catheter and Spider biofilm induced	SSF1	orf19.6589	19.9448		28.5156		78.7583		68.5639
C2_06070W	-0.530192	0.723056	1.17541		-0.711273	0.56384		0.333274	0.549798	0.750717	0.0726429	0.935877		-0.942868			FAA2-1	Predicted long chain fatty acid CoA ligase; upregulated upon phagocytosis; induced by nitric oxide independent of Yhb1		orf19.4114,orf19.11595	22.6672	32.9971	134.667	115.4	21.3944	0	59.3132	121.972
C6_03370W	0.321256	0.841397	1.17536	0.0648516	-1.67376	0.208081	0.439051	0.396947	0.371757	0.610081	-1.6054	0.109157	0.360384	-0.841556	0.00878773	0.0723767		Protein of unknown function; Plc1-regulated; induced by Mnl1 under weak acid stress; flow model biofilm induced		orf19.5626,orf19.13071	191.265	645.423	272.191	395.767	185.189	197.03	138.075	173.723
CR_01440C			1.17519	0.403166				0.21575	0.772615	0.892489				-0.972065	0.416263	0.66586		Protein of unknown function; Spider biofilm repressed		orf19.2529.1	142.112		494.638		130.949		281.241
C5_00340W			1.17501	0.0804847				0.440506	0.404132	0.641875				-0.797813	0.09005	0.31254		Protein of unknown function; Spider biofilm repressed		orf19.955,orf19.8570	55.7967		77.4925		56.6224		45.9152
CR_10230W			1.17449	0.161163				0.703387	0.108222	0.292364				-0.496262	0.500591	0.726812		Ortholog(s) have histone acetyltransferase activity, role in histone acetylation and Ada2/Gcn5/Ada3 transcription activator complex localization	AHC1	orf19.7598	57.3825		87.2691		68.429		67.3291
C1_13850C			1.17421	0.627749				-0.340272	0.928729					-1.54987	0.194174		DAL7	Putative allantoate permease; mutant is viable		orf19.5023,orf19.12490	0.139364		2.61686		0.0558717		0.932466
CR_07790C			1.17388	0.143289				0.658702	0.274159	0.508469				-0.576419	0.258072	0.536703	YHB1	Nitric oxide dioxygenase; acts in nitric oxide scavenging/detoxification; role in virulence in mouse; transcript activated by NO, macrophage interaction; Hap43, hypha repressed; mRNA binds She3	YHB1	orf19.3707,orf19.11192	35.6865		42.1138		43.2787		28.8138
C5_00280C			1.17212	0.145984				1.65084	0.00439053	0.0340327				0.443238	0.390639	0.647839		Major mitochondrial nuclease; has RNAse and DNA endo- and exonucleolytic activities; roles in mitochondrial recombination, apoptosis and maintenance of polyploidy; Spider biofilm repressed	NUC1	orf19.967,orf19.8582	36.0958		32.2073		80.3805		44.1938
C1_07490C			1.17109	0.422915				0.940889	0.227897	0.458558				-0.231721	0.857047			Ortholog(s) have DNA-directed DNA polymerase activity, role in DNA replication initiation, telomere capping and alpha DNA polymerase:primase complex, cytosol, nuclear envelope localization	POL12	orf19.2796,orf19.10314	9.80371		7.70249		13.9517		7.1867
C1_02750C	-0.349602	0.831239	1.1704	0.0575143	-0.0154798	0.990581		0.768162	0.0804473	0.242453	0.617559	0.529324		-0.436257	0.306214	0.582674		Ortholog(s) have DNA translocase activity	RSC2	orf19.2964,orf19.10481	39.1155	0	68.3305	101.158	48.8284	0	51.5451	123.89
C2_03460C			1.1686	0.328894				-0.112621	0.863415	0.940662				-1.28082	0.215121	0.495267		Predicted mitochondrial i-AAA protease supercomplex; degrades misfolded mitochondrial proteins; Hap43-repressed gene	MGR1	orf19.874,orf19.8493	29.8576		35.7063		20.7212		16.1719
C2_08380C	0.8346	0.572578	1.16808	0.426476	-0.937838	0.393039		0.27425	0.823169	0.923365	-1.24963	0.182717	0.438367	-0.880258	0.133036	0.393608		Ortholog(s) have protein complex scaffold, protein kinase activator activity	DPB11	orf19.1434,orf19.9008	6.59137	38.1125	22.1429	89.9566	5.85343	9.94805	12.5552	44.9043
C1_09940W			1.16785	0.742881				-0.110579	0.977419					-1.33788	0.464251			Protein of unknown function		orf19.4861.1	0		2.00105		0		0.610004
C1_08760W	0.160997	0.925058	1.16733	0.525592	-0.0154798	0.990581		0.631869	0.638141		0.14328	0.897132		-0.578098	0.644962			Protein of unknown function; Hap43-repressed		orf19.4734,orf19.12196	7.15537	0	13.139	16.7554	7.65483	0	9.66886	13.5287
C1_12290C			1.16629	0.105387				0.853187	0.101461	0.280507				-0.339249	0.487018	0.717434	RBD1	Rhomboid-like protein; similar to putative intramembrane serine proteases; role in filamentous growth; Gcn4-regulated; caspofungin repressed; Spider biofilm induced		orf19.5234,orf19.12698	26.255		51.8097		34.7075		42.298
C2_03790C			1.1659	0.0395352				0.744313	0.0605828	0.202121				-0.478393	0.0836415	0.300734	ASR3	Adenylyl cyclase and stress responsive protein; induced in cyr1 or ras1 mutant; Spider biofilm induced		orf19.842,orf19.8462	709.403		1050.75		876.617		698.487
C2_10640C			1.16215	0.37265				0.626698	0.359153	0.597675				-0.537584	0.640009	0.815682	MTR2	Nuclear export protein; member of NTF2 family; monomeric in solution; interacts with Mex67p via the NTF2-like domain	MTR2	orf19.5342.1	37.2693		49.9366		41.8601		38.8007
CR_02100C			1.16208	0.585909				0.356694	0.83152					-0.779347	0.531502			Putative tRNA binding protein; intron-containing gene; Spider biofilm induced		orf19.2610,orf19.10141	11.2743		28.7061		10.2653		18.5676
C1_11770C			1.16188	0.0436519				0.0954329	0.782857	0.899702				-1.10419	0.0146204	0.102171		Protein of unknown funtion; S. cerevisiae ortholog Svl3 plays a role in endocytosis and is localized to the bud neck; Spider biofilm induced	SVL3	orf19.1139,orf19.8732	69.2707		132.208		55.6066		61.475
C7_00140C			1.16067	0.402432				0.0613513	0.938773	0.973018				-1.0848	0.316522	0.591572		Ortholog(s) have cytosol, nucleus localization	YGL242C	orf19.7109	83.1671		106.207		63.4704		55.2268
C7_00970C			1.15887	0.360913				-0.94473	0.161074	0.371936				-2.14396	0.0451831	0.208469	YOX1	Putative homeodomain-containing transcription factor; transcriptional repressor; periodic mRNA expression, peak at cell-cycle G1/S phase	YOX1	orf19.7017	94.6903		59.8316		40.4978		15.261
C6_03600C			1.15879					-1.12333	0.769568					-2.3157	0.231198			Putative cytochrome P450; Spider biofilm induced		orf19.5728,orf19.13150	0.13486		1.7199		0.0146431		0.295017
C2_01510C			1.15811	0.566063				1.13267	0.413221					-0.0683581	0.966923			Ortholog(s) have tRNA-specific adenosine deaminase activity, role in tRNA modification and cytoplasm, nucleus localization	TAD2	orf19.1458,orf19.9033	3.64499		10.2488		5.52113		10.3414
C3_05590C			1.15741	0.152017				0.644171	0.255189	0.488357				-0.550575	0.218387	0.498737	BAT22	Putative branched chain amino acid aminotransferase; regulated by Gcn4p; induced by farnesol treatment, GlcNAc, amino acid starvation (3-aminotriazole treatment); present in exponential and stationary growth phase yeast cultures		orf19.6994	94.1148		112.666		110.57		79.2389
C1_07860W			1.15524	0.565341				-0.613533	0.748984					-1.77693	0.133538			Ortholog of C. dubliniensis CD36 : Cd36_07380 and Candida albicans WO-1 : CAWG_00634		orf19.5057,orf19.12524	2.69768		8.26579		1.31687		2.67209
C3_07030C			1.15473	0.357886				1.05851	0.0391207	0.152332				-0.10367	0.928407	0.971469		Ortholog of C. dubliniensis CD36 : Cd36_86960, C. parapsilosis CDC317 : CPAR2_808800, Candida tenuis NRRL Y-1498 : CANTEDRAFT_113621 and Debaryomyces hansenii CBS767 : DEHA2F02486g		orf19.6797,orf19.14089	16.8001		18.5523		25.9337		19.4865
C1_07820W			1.15293	0.448231				0.307278	0.734983	0.867455				-0.813663	0.478889	0.710123		Ortholog of S. cerevisiae : YFR045W, C. glabrata CBS138 : CAGL0C02013g, C. dubliniensis CD36 : Cd36_07340, C. parapsilosis CDC317 : CPAR2_208340 and Candida tenuis NRRL Y-1498 : CANTEDRAFT_116470	YFR045W	orf19.5052,orf19.12519	28.7636		26.3531		26.0516		17.0229
C3_07120W			1.14825	0.438255				1.26433	0.108684	0.292579				0.0495343	0.969562			Protein with a predicted role in cotranslational protein targeting to membrane; induced during chlamydospore formation in both C. albicans and C. dubliniensis	HRI1	orf19.6788,orf19.14080	20.016		26.2438		34.8161		29.9451
C4_04520W	-0.683489	0.662901	1.1472	0.238734	-0.0154798	0.990581		2.40717	0.000107106	0.0020853	0.915683	0.2988		1.19276	0.120173			Ortholog(s) have enzyme activator activity, telomerase inhibitor activity, role in box C/D snoRNA 3'-end processing, negative regulation of telomere maintenance via telomerase and nucleolus, nucleoplasm localization	PXR1	orf19.3831,orf19.11312	16.8084	0	13.3137	132.615	61.7514	0	28.2678	276.124
C2_08370C			1.14496	0.0529016				1.51748	0.000236416	0.00384477				0.314879	0.281225	0.558814	TEF1	Translation elongation factor 1-alpha; at cell surface; binds human plasminogen; macrophage/pseudohyphal-induced; induced in RHE model of oral candidiasis, in clinical oral candidiasis isolates; possibly essential; Spider biofilm repressed	TEF1	orf19.1435,orf19.12585,orf19.9009,orf19.5119	157.878		192.032		322.478		226.848
CR_10440W			1.14341	0.528779				0.393244	0.767497					-0.789422	0.527008	0.745607		Putative subunit of an alternative replication factor C complex; role in DNA replication, genome integrity, homologous recombination-mediated repair and telomere homeostasis;	ELG1	orf19.7621	3.28514		10.5041		3.14555		6.78233
C1_07990C			1.14197	0.427177				-0.521096	0.649927	0.815538				-1.8124	0.00333908	0.0372184		Similar to cell-wall mannoproteins; induced in low iron; induced in cyr1 homozygous null; regulated by osmotic and oxidative stress via Hog1; Spider biofilm induced		orf19.5070,orf19.12536	21.5		58.8538		10.3586		14.9192
C7_00070C			1.14181	0.0875049				1.34464	0.00829901	0.0535241				0.119047	0.77992	0.889696		Protein of unknown function; transcript induced in RHE model of oral candidiasis; Spider biofilm repressed	LEO1	orf19.7116	44.03		91.5543		78.7655		89.5601
C6_04590C			1.1417	0.39345				0.154929	0.806327	0.915984				-0.98309	0.410514	0.661399	NAG1	Glucosamine-6-phosphate deaminase; required for normal hyphal growth and mouse virulence; converts glucosamine 6-P to fructose 6-P; reversible reaction in vitro; gene and protein is GlcNAc-induced; Spider biofilm induced		orf19.2156,orf19.9703	60.8902		59.742		49.2761		33.2581
CR_06180W	0.498862	0.761632	1.14114	0.0509102	-1.65584	0.235887		0.50136	0.332315	0.573203	-1.61886	0.0655021	0.294344	-0.713792	0.0531646	0.229881	ARC40	Protein similar to S. cerevisiae Arc40; involved in actin filament organization in S. cerevisiae; transposon mutation affects filamentous growth; rat catheter and Spider biofilm repressed	ARC40	orf19.3873,orf19.11354	43.0405	523.697	138.849	1111.23	46.4585	131.693	85.0957	441.352
C3_02750W	-1.18857	0.487085	1.14098	0.372324	-0.994892	0.417966		-1.11132	0.121117	0.314313	0.551763	0.693371		-2.26545	0.0465273			Protein with a ribonuclease III domain; flow model biofilm induced; Spider biofilm induced		orf19.265,orf19.7897	22.7649	26.5644	19.2299	3.55142	7.73241	0	4.4517	6.66734
C2_06230W			1.14082	0.13913				0.484014	0.317729	0.558352				-0.669453	0.269813	0.547042		Putative endoribonuclease; heterozygous null mutant exhibits hypersensitivity to parnafungin and cordycepin in the C. albicans fitness test	YSH1	orf19.5486,orf19.12941	24.7112		56.4956		25.9864		37.8291
C3_01910C			1.14013	0.367962				0.347934	0.495457	0.720427				-0.82203	0.49715	0.723586		Ortholog(s) have phosphatidic acid binding, phosphatidylinositol-3,5-bisphosphate binding, phosphatidylinositol-3-phosphate binding, sphingolipid binding activity	PMP3	orf19.1655.3	702.734		307.663		694.191		192.128
C3_01410C			1.1401	0.367962				0.51783	0.431188	0.664098				-0.625338	0.571525	0.774282	ALI1	Putative NADH-ubiquinone oxidoreductase; in detergent-resistant membrane fraction (possible lipid raft component); predicted N-terminal acetylation; nitric oxide-repressed; plasma membrane-localized; protein decreases in stationary phase		orf19.1710,orf19.9277	54.6844		33.6672		58.6517		24.492
C5_02150C	1.50343	0.305742	1.13953	0.163837	0.00732976	0.994844		1.2914	0.0808753	0.243036	-1.03117	0.2576	0.516648	0.105175	0.80519	0.904805	ORC4	Phosphorylated protein similar to S. cerevisiae Orc4, subunit of the origin recognition complex (ORC); induced by alpha pheromone in SpiderM medium	ORC4	orf19.4221,orf19.11697	8.75786	123.189	29.0766	344.876	15.8603	93.1497	31.0824	222.656
C4_05320W			1.13882	0.0905171				0.486495	0.206921	0.433603				-0.684928	0.221123	0.502953	LYS1	Saccharopine dehydrogenase (biosynthetic); enzyme of alpha-aminoadipate lysine biosynthesis pathway; functionally complements S. cerevisiae lys1 mutation; fungal-specific (no human or murine homolog)	LYS1	orf19.1789.1,orf19.9356,orf19.1790	179.228		129.963		184.703		85.826
C5_00120W			1.13716	0.636343				0.317192	0.874594					-0.829195	0.607334			Protein of unknown function		orf19.5684.1	8.00646		32.5378		7.77082		19.4575
C2_03470C	-1.1585	0.514745	1.13693	0.322222	0.735682	0.576528	0.732815	1.05808	0.0231084	0.105773	2.40616			-0.0799743	0.939375	0.977769	COX6	Putative cytochrome c oxidase; flucytosine induced	COX6	orf19.873.1	341.667	1199.11	267.594	1402.35	522.147	1443.29	282.265	2336.82
CR_03810W			1.1349	0.465665				0.829525	0.539961					-0.445626	0.310575		PRP13	Putative integral inner mitochondrial membrane protein with similarity to exonucleases		orf19.4379,orf19.11829,orf19.11857,orf19.4351	3.3264		8.97339		4.15564		5.92131
C1_10690W			1.13488	0.147846				0.864999	0.27953	0.514291				-0.32256	0.416117	0.66586		Ortholog(s) have mitochondrion localization	IMO32	orf19.2352,orf19.9888	12.6758		43.5007		17.1364		33.631
C5_04430C			1.13398	0.213054				1.34848	0.0470418	0.171426				0.138362	0.746816	0.873808	YUH2	Putative ubiquitin C-terminal hydrolase; sumoylation target		orf19.3930,orf19.11412	40.7353		57.8187		73.1439		56.5832
C5_05150C			1.13278	0.40487				0.249585	0.726235	0.862813				-0.891694	0.457568	0.698267		Ortholog(s) have protein-lysine N-methyltransferase activity, role in peptidyl-lysine monomethylation, peptidyl-lysine trimethylation and cytosol, nucleolus localization	RKM2	orf19.4007,orf19.11490	15.1035		20.8926		13.83		12.8185
C4_05020W			1.13176	0.533971				-0.443095	0.69308					-1.5258	0.280519		IMG2	Mitochondrial ribosomal protein of the large subunit; rat catheter biofilm induced	IMG2	orf19.3777,orf19.11258	42.2798		53.5585		22.5828		22.0772
C4_04990C	0.155904	0.940798	1.13123	0.518654	1.42152	0.390074	0.606676	1.88826	0.156849	0.367903	2.12311	0.0442782		0.767508	0.36699			Protein of unknown function; Hap43-repressed; Spider biofilm induced		orf19.3781,orf19.11262	4.94224	638.523	6.44509	9.32689	12.9825	852.107	11.1858	55.3504
CR_10540C			1.1304	0.37953				-0.0194011	0.977148	0.989491				-1.18175	0.304928	0.581609	MCD1	Alpha-kleisin cohesin complex subunit; for sister chromatid cohesion in mitosis and meiosis; repressed by alpha pheromone in SpiderM medium; periodic cell-cycle expression; Hap43-repressed; rat catheter and Spider biofilm repressed	MCD1	orf19.7634	14.7333		19.4027		11.0299		9.47832
C4_01970W	-1.60781	0.330307	1.1303	0.247505	-0.0154798	0.990581		0.874198	0.229016	0.459472	1.76902	0.122803		-0.265768	0.682821	0.836982		Ortholog of C. dubliniensis CD36 : Cd36_41860, C. parapsilosis CDC317 : CPAR2_400440, Candida tenuis NRRL Y-1498 : CANTEDRAFT_103033 and Debaryomyces hansenii CBS767 : DEHA2B03234g		orf19.4595,orf19.12064	15.9619	0	24.9735	10.4276	22.6956	0	22.149	45.5393
C1_11620W			1.13019	0.51043				-0.886113	0.50768					-2.08549	0.0399441			Ortholog of S. cerevisiae Yft2 required for normal ER membrane biosynthesis; Hap43-repressed gene	YFT2	orf19.1158,orf19.8750	14.2496		13.5628		5.71484		3.36094
C5_05320C			1.12993	0.146197				0.945075	0.0443593	0.164985				-0.214157	0.75128	0.875744	HIS1	ATP phosphoribosyl transferase; enzyme of histidine biosynthesis; acid upregulated/alkaline repressed by Rim101; regulated by Gcn2, Gcn4; strain CA9 is a his1 mutant; flow model biofilm induced; Spider biofilm repressed	HIS1	orf19.4026,orf19.11509	42.0599		72.468		62.4084		66.7255
C2_02870W			1.12967	0.694956				1.44211	0.679837					0.300119	0.859585			Ortholog(s) have Rab guanyl-nucleotide exchange factor activity and role in ER to Golgi vesicle-mediated transport, intra-Golgi vesicle-mediated transport	BET3	orf19.5817,orf19.13239	3.22407		26.4875		10.4207		34.8707
C7_01160C			1.12966	0.432221				-0.28056	0.73055	0.865168				-1.46478	0.207753	0.489003		Ortholog(s) have mitochondrion localization		orf19.6898.1	178.644		160.384		113.737		65.8359
C7_00640C			1.12952	0.789815				0.47555	0.902379					-0.746768	0.779602			Dubious open reading frame		orf19.7055	0		0.162889		0.142635		0
C5_03650C	4.58871		1.12886	0.627757	4.58987	0.00800594	0.0988642	-1.97035	0.608051		0.291037	0.759841		-3.11872	0.0127462			Protein of unknown function; Hap43-repressed gene		orf19.6678	0.251755	0	7.37606	11.4501	0	161.406	0.865609	13.4591
CR_07630C	-1.06633		1.12732	0.0233936	2.88449			1.55637	0.00030022	0.00454384	4.44325			0.352907	0.220104	0.501456	RPS27	Putative ribosomal protein; repressed upon phagocytosis by murine macrophage; Spider biofilm repressed	RPS27B	orf19.6286.2	188.451	1218.97	616.641	692.311	430.01	5280.5	747.067	3062.8
CR_08670C			1.12711	0.449876				2.15687	0.0159448	0.0844102				0.959638	0.437762			Protein with an enoyl-CoA hydratase related domain; Spider biofilm induced		orf19.6443,orf19.13801	6.99927		14.9767		23.5827		25.9653
C5_03980W			1.12667	0.0994639				0.318352	0.542306	0.746068				-0.835372	0.0158307	0.10797		Protein of unknown function; Spider biofilm induced	JIP4	orf19.3213,orf19.10725	37.4476		73.7391		33.8366		41.1971
C1_09410W			1.12602	0.785798				-0.110579	0.977419					-1.2959	0.599043			Ortholog of Candida albicans WO-1 : CAWG_00488		orf19.4803,orf19.12266	0		0.545891		0		0.119998
C1_10240C			1.12468	0.427194				0.640189	0.288744	0.525645				-0.516611	0.692747	0.841732		Protein with similarity to S. cerevisiae Yer010cp, a protein of unknown function belonging to the prokaryotic RraA family; repressed by benomyl; Hap43-induced; Spider biofilm induced	YER010C	orf19.4894,orf19.12359	43.4996		58.4391		49.061		44.6091
C2_08070C	1.14976	0.53962	1.12297	0.118003	2.57622	0.0861071	0.287638	1.42572	0.010214	0.0622906	1.89235	0.0912639	0.33446	0.228764	0.595192	0.789342	MRS4	Mitochondrial carrier family member, involved in iron homeostasis; putative membrane transporter localized to the mitochondrial membrane; transcription under control of Atf2p; regulated by Sef1p, Sfu1p, and Hap43p	MRS4	orf19.2178,orf19.9724	49.4786	120.436	118.118	390.22	101.227	411.612	142.138	518.863
C2_04670W			1.12238	0.777679				-0.495715	0.898491					-1.74844	0.447436			Protein of unknown function; transcript detected on high-resolution tiling arrays		orf19.149	0.0457161		0.541288		0		0.0243337
C1_09460W			1.12073	0.384624				0.255956	0.703175	0.85193				-0.907791	0.418127	0.66807	ERG12	Ortholog(s) have mevalonate kinase activity and role in ergosterol biosynthetic process, farnesyl diphosphate biosynthetic process, mevalonate pathway, isopentenyl diphosphate biosynthetic process, mevalonate pathway	ERG12	orf19.4809,orf19.12272	22.8212		82.4908		21.0127		48.8254
C5_03850W			1.12012	0.297165				1.02512	0.181989	0.401441				-0.153806	0.77785	0.889278		Ortholog of C. dubliniensis CD36 : Cd36_53580, C. parapsilosis CDC317 : CPAR2_303030, Debaryomyces hansenii CBS767 : DEHA2G07766g and Pichia stipitis Pignal : psti_CGOB_00176		orf19.1109,orf19.8706	93.141		61.3118		142.649		50.2174
C2_05190W			1.11927	0.403053				-0.884765	0.237411	0.468161				-2.0048	0.0854147		CDC21	Putative thymidylate synthase; flucytosine induced; rat catheter biofilm repressed; Spider biofilm repressed	CDC21	orf19.3549,orf19.11033	33.5158		32.4829		13.5173		9.07142
CR_05090C	-2.02298	0.214146	1.11787	0.62426	-1.61204	0.194225		-2.52004	0.437238		0.718378	0.54202		-3.67137	0.00365373		HGT9	Putative glucose transporter of the major facilitator superfamily; the C. albicans glucose transporter family comprises 20 members; 12 probable membrane-spanning segments; induced at low (0.2%, compared to 2%) glucose in rich media; intron		orf19.644,orf19.8258,orf19.8259,orf19.645,orf19.644.1	1.99847	6.23066	19.2605	0.910525	0.119481	0	1.49765	1.57248
C7_00330C			1.11659	0.521146				1.30611	0.250367	0.483593				0.139299	0.908637	0.959489		Ortholog(s) have single-stranded telomeric DNA binding activity, role in regulation of translational fidelity, tRNA threonylcarbamoyladenosine modification, telomere maintenance and cytosol, nucleus localization	SUA5	orf19.7088	11.8267		22.3721		21.5186		28.145
C1_08060W			1.1163	0.213459				0.083989	0.880371	0.949179				-1.04727	0.144007	0.408316	OFR1	Protein involved in regulation of white-opaque switching; Hap43-repressed gene; rat catheter biofilm repressed		orf19.5078,orf19.12544	129.654		220		104.953		115.264
C5_04260W			1.11451	0.404023				0.302643	0.459498	0.69				-0.845422	0.515978	0.736022		Has domain(s) with predicted RNA binding, ribonuclease T2 activity		orf19.3910,orf19.11391	85.9082		80.4923		82.2559		50.3744
C4_00620C			1.11281	0.392107				0.25624	0.674497	0.830752				-0.884575	0.455751	0.697318	SPC2	Signal peptidase complex component; role in ER protein translocation; transcript is induced upon filamentous growth	SPC2	orf19.4181,orf19.11657	78.376		73.2794		69.2307		43.7747
C1_05230W			1.11076	0.586906				1.51153	0.330846					0.313223	0.800292			Ortholog(s) have RNA polymerase III activity and role in tRNA transcription from RNA polymerase III promoter, transcription initiation from RNA polymerase III type 2 promoter	RPC25	orf19.443,orf19.8073	7.64457		18.3519		15.4855		24.9985
C6_04310W	-1.60719	0.29779	1.10931	0.418001	-1.78441	0.141292		0.451157	0.498204	0.721319	0.0844634	0.932269	0.969305	-0.657346	0.579701	0.779715	PEX11	Putative peroxisomal membrane protein; role in fatty acid oxidation; expression is Tac1-regulated; Hms1p-dependent induction by geldamycin; Spider biofilm induced	PEX11	orf19.1089,orf19.8690	60.6458	153.555	77.0483	438.289	62.7185	0	55.3542	452.129
C3_04940W			1.10862	0.268535				1.48232	0.0228565	0.104968				0.340677	0.659783	0.824183		Putative prenyltransferase; essential gene in S. cerevisiae; Spider biofilm induced	NUS1	orf19.5963,orf19.13384	22.4131		37.692		45.363		50.8624
C1_04990C			1.1084	0.447539				1.52864	0.201863					0.353756	0.654018	0.821278		Ortholog(s) have role in mRNA cis splicing, via spliceosome and U2-type prespliceosome, U2AF, commitment complex, cytosol localization		orf19.53,orf19.7714	6.67642		18.8322		13.4911		24.4253
C3_05560W			1.10768	0.102762				0.908497	0.0598118	0.201005				-0.23649	0.545126	0.756289	PRE3	Putative beta-1 proteasome subunit; macrophage-induced protein; regulated by Gcn2p and Gcn4p; GlcNAc-induced protein	PRE3	orf19.6991	159.091		191.394		224.904		162.082
C5_05400W			1.10415	0.379257				0.529901	0.242015	0.474308				-0.60073	0.611695	0.799976	APM1	Ortholog of S. cerevisiae/S. pombe Apm1; a clathrin-associated protein complex (AP-1) subunit; phosphorylated protein; Tn mutation affects filamentous growth; Spider biofilm repressed	APM1	orf19.4036,orf19.11519	36.5448		47.4634		39.9059		34.6945
C6_04280W			1.10407	0.314708				-0.123217	0.74907	0.876522				-1.24654	0.234285	0.51581		Ortholog(s) have ubiquitin-protein transferase activity	UBC1	orf19.1085,orf19.8686	339.636		173.293		232.642		82.2461
C5_02740W			1.10395	0.387495				1.97186	0.0333746	0.137716				0.767944	0.31792	0.592973		Ortholog(s) have oxidoreductase activity, role in cytochrome c-heme linkage, mitochondrial membrane organization and extrinsic component of mitochondrial inner membrane localization	CYC2	orf19.4294,orf19.11770	7.92699		31.0595		21.1016		40.9874
C4_03440C	0.733119	0.659183	1.1035	0.108985	-0.0154798	0.990581		1.64508	0.000235187	0.00383985	-0.48059	0.636266		0.510354	0.328551	0.602392	DOT4	Protein similar to ubiquitin C-terminal hydrolase; localizes to cell surface of hyphal cells, but not yeast-form cells; repressed upon high-level peroxide; Hap43p-induced; rat catheter biofilm induced	UBP10	orf19.3370,orf19.10878	30.297	0	40.0126	135.324	70.5524	0	59.5467	94.1575
C5_00670C	0.746199	0.644573	1.10269	0.517388	-1.232	0.393547	0.609084	-0.0791231	0.946991	0.975297	-1.52896	0.085484	0.329805	-1.14384	0.314462	0.590074	HMS1	hLh domain Myc-type transcript factor; required for morphogenesis induced by elevated temperature or Hsp90 compromise; acts downstream of Pcl1; Spider biofilm induced		orf19.921,orf19.8536	7.86785	149.716	19.6407	141.445	5.60839	63.7724	10.083	61.8462
C2_07780W			1.10053	0.791642				-0.110579	0.977419					-1.3009	0.590005			Ortholog of Candida albicans WO-1 : CAWG_05873		orf19.2203	0		0.498621		0		0.0336037
C5_01480W			1.10046	0.436825				1.12531	0.102524	0.28269				-0.00408211	0.997529		FYV5	Protein with a predicted role maturation of 18S rRNA; rat catheter biofilm induced	FYV7	orf19.4143,orf19.11619	67.2		25.7568		100.982		29.9168
C1_00820W	1.76154	0.247578	1.10018	0.440683	-0.815415	0.481524		-0.589715	0.469876	0.697913	-2.03122	0.0341272	0.24078	-1.6727	0.1458	0.411153		Ortholog of C. dubliniensis CD36 : Cd36_00770, Candida tenuis NRRL Y-1498 : CANTEDRAFT_112621, Debaryomyces hansenii CBS767 : DEHA2D09812g and Pichia stipitis Pignal : PICST_61958		orf19.6024,orf19.13445	39.5475	76.9471	35.8851	208.432	19.9183	34.2696	12.5452	71.48
C6_03250W			1.09823	0.398552				1.74608	0.0193304	0.0947557				0.647375	0.560673		BMT4	Beta-mannosyltransferase; for elongation of beta-mannose chains on the acid-labile fraction of cell wall phosphopeptidomannan; 9-gene family member; regulated by Tsa1, Tsa1B; flow model biofilm induced; rat catheter biofilm repressed		orf19.5612,orf19.13055	5.96206		4.12925		14.4733		7.18526
C1_11230W			1.09563	0.610321				2.22101	0.159427					1.01231	0.452154		FGR39	Protein lacking an ortholog in S. cerevisiae; transposon mutation affects filamentous growth		orf19.679,orf19.8296	5.71017		5.09255		17.3499		11.1051
CR_01100C			1.0937	0.503066				-0.0360198	0.974897					-1.19214	0.334756			Ortholog(s) have role in mitochondrial respiratory chain complex assembly and mitochondrion localization	COX23	orf19.3244,orf19.10754	26.2275		25.1139		18.113		11.7607
C2_00140W	2.93135	0.12351	1.09366	0.0120022	1.34293	0.22609	0.447841	1.58119	2.47983e-06	9.79414e-05	-1.09625	0.387911	0.620937	0.422537	0.161942	0.435934	NDT80	Ortholog of Ndt80; meiosis-specific transcription factor; activator of CDR1 induction by antifungal drugs; required for wild-type drug resistance and for Spider biofilm formation; transcript induced by antifungal drug treatment	NDT80	orf19.2119,orf19.9667	70.9702	1237.32	79.9509	855.067	164.625	2432.5	103.742	768.507
C1_12580W			1.09321	0.162834				0.936388	0.038907	0.151785				-0.177304	0.781688	0.890935		Ortholog(s) have fungal-type vacuole membrane localization	TMS1	orf19.3758,orf19.11242	62.8476		71.1305		89.2867		66.3166
C1_10310W	-2.2812	0.115223	1.09149	0.500559	-2.38703	0.0656901	0.256678	1.68413	0.20231		0.0266625	0.977665	0.992585	0.502295	0.513692	0.734022		Predicted methyltransferase; Spider biofilm induced		orf19.4901,orf19.12367,orf19.4902	6.21429	247.37	24.6178	84.2418	14.0588	43.0535	27.4906	65.8405
C3_04220C			1.08753	0.139321				0.588161	0.248325	0.481661				-0.551082	0.369475	0.63283	URK1	Protein similar to uridine kinase; repressed by ciclopirox olamine; Spider biofilm induced	URK1	orf19.5864,orf19.13286	24.6138		37.4956		27.4121		26.881
C1_08560W			1.08734	0.0359812				1.344	0.000181135	0.00307855				0.199023	0.608201	0.797672	TCP1	Chaperonin-containing T-complex subunit, induced by alpha pheromone in SpiderM medium; stationary phase enriched protein	TCP1	orf19.401,orf19.8031	78.325		102.631		147.732		116.025
C3_07810C			1.08695	0.0735022				0.865191	0.0457625	0.168541				-0.276034	0.282973	0.561214	SEC61	ER protein-translocation complex subunit; essential; 10 predicted transmembrane regions; chimeric mutant partially functionally complements S. cerevisiae sec61 defects; Spider biofilm repressed	SEC61	orf19.6176	196.454		324.845		269.781		259.347
C2_00760C			1.08675	0.21489				-0.238319	0.749654	0.876958				-1.41034	0.00218036	0.0274263		Proten of unknown function; transcript positively regulated by Sfu1; Hap43 repressed; Spider biofilm induced		orf19.2048,orf19.9596	95.7581		193.112		59.715		73.1197
C2_06370C			1.08537	0.485334				1.20821	0.230166	0.460442				0.130525	0.914909		SCP1	Putative cortical actin cytoskeleton protein; constitutive expression independent of MTL or white-opaque status	SCP1	orf19.17,orf19.7688	22.5119		7.37177		38.7898		9.30396
C4_06910W			1.084	0.771005				1.68856	0.660384					0.590333	0.796593			PDR-subfamily ABC transporter (half-size); similar to WHITE subfamily proteins; repressed by fluphenazine treatment or in an azole-resistant strain that overexpresses CDR1 and CDR2; induced by nitric oxide; rat catheter biofilm induced		orf19.3120,orf19.10632	0		0.0303835		0.133027		0.0868456
C6_02070C	1.29388	0.415836	1.08358	0.188023	1.98524	0.0847545	0.287638	2.15798	9.71332e-06	0.000317174	1.39866	0.197111	0.453691	0.962526	0.0923164	0.318099	RPL23A	Ribosomal protein; downregulated upon phagocytosis by murine macrophage; Hap43-induced; sumoylation target; Spider biofilm repressed	RPL23B	orf19.3504,orf19.10998	272.489	761.449	655.137	740.431	906.786	1924.25	1043.68	1527.71
CR_01920W			1.08109	0.673775				-1.66572	0.581759					-2.73588	0.0849635			Ortholog(s) have adenosylmethionine-8-amino-7-oxononanoate transaminase activity and role in biotin biosynthetic process	BIO3	orf19.2591,orf19.10122	0.702767		2.978		0.144441		0.448216
C3_05250C			1.07806	0.179113				0.769457	0.116771	0.307266				-0.316217	0.595675	0.789479		Protein of unknown function; role in intracellular signal transduction; Spider biofilm induced	GIS3	orf19.6003,orf19.13424	61.785		55.4027		77.2721		47.6532
CR_01650W			1.07775	0.385731				0.426412	0.442286	0.672346				-0.688687	0.551107	0.75916	URA5	Putative orotate phosphoribosyltransferase; protein abundance is affected by URA3 expression in the CAI-4 strain background; flucytosine induced; protein level decreased in stationary phase cultures	URA5	orf19.2555,orf19.10087	72.2696		53.3177		71.2747		37.3609
C2_04090W			1.07631	0.701145				-2.33773	0.542279					-3.44602	0.0326848			Ortholog of C. dubliniensis CD36 : Cd36_18730, C. parapsilosis CDC317 : CPAR2_212510, Candida tenuis NRRL Y-1498 : CANTEDRAFT_135843 and Debaryomyces hansenii CBS767 : DEHA2D06732g		orf19.812,orf19.8432	0.366406		2.33517		0		0.185334
CR_03290C			1.07579					-0.79875	0.836605					-1.94173	0.326727		IME2	Putative serine/threonine protein kinase; mutation confers hypersensitivity to amphotericin B	IME2	orf19.2395,orf19.9931	0.0545663		0.669778		0		0.139116
C1_00700W			1.0753	0.36831				0.090223	0.902605	0.958051				-0.98252	0.30834			Protein of unknown function; repressed by nitric oxide		orf19.6035,orf19.13456	137.27		36.3072		108.33		20.0898
C1_11350C			1.07525	0.218331				0.782384	0.135354	0.335311				-0.370088	0.586574	0.784991	TOS4	Putative fork-head transcription factor; rat catheter and Spider biofilm repressed	TOS4	orf19.668,orf19.8285	34.6157		33.3545		43.1189		22.7659
CR_09240C			1.07475	0.130462				0.915047	0.0914491	0.261544				-0.220536	0.602176	0.793969		Protein of unknown function; S. cerevisae ortholog Ypl225w interacts with ribosomes; rat catheter biofilm induced	YPL225W	orf19.7322	127.877		175.951		172.844		151.172
C3_03100C			1.07242	0.374457				0.533971	0.362069	0.600552				-0.562371	0.602773	0.79432		Ortholog(s) have transcription coactivator activity, role in histone acetylation, transcription from RNA polymerase II promoter and Ada2/Gcn5/Ada3 transcription activator complex, SAGA complex, SLIK (SAGA-like) complex localization	HFI1	orf19.307,orf19.7939	16.4391		38.0333		18.197		28.7725
C3_05680W			1.07209	0.558402				0.437466	0.718792	0.861183				-0.703394	0.572029			Ortholog(s) have ubiquitin-protein transferase activity, role in ER-associated ubiquitin-dependent protein catabolic process, protein monoubiquitination, protein polyubiquitination and endoplasmic reticulum membrane localization	UBC6	orf19.7347	24.6192		29.0834		23.5068		19.7972
CR_07450C	1.07931	0.481247	1.07164	0.157802	-1.08097	0.376898		0.642606	0.2331	0.463805	-1.56578	0.104219	0.353572	-0.487141	0.265019	0.5437	MNL1	Transcription factor; induces transcripts of stress response genes via SLE (STRE-like) elements; required for adaptation to weak acid stress; activates a subset of the genes that are repressed by Nrg1	COM2	orf19.6121,orf19.13540	28.5432	92.273	69.6118	116.439	32.0095	31.4261	44.2735	53.8311
C7_00830C	5.65327	0.00321404	1.07053	0.158801	3.50888	0.0280536	0.172407	0.492686	0.198784	0.423225	-1.41777	0.133355	0.395318	-0.616442	0.371689	0.634637		Putative eIF4E-associated protein;, accelerates mRNA degradation by promoting decapping; Spider biofilm repressed	EAP1	orf19.7034	44.1261	132.495	56.501	513.322	46.3913	995.489	40.0142	274.125
C2_08510W			1.06955	0.576528				0.479692	0.803638					-0.616854	0.415522			Ortholog of C. dubliniensis CD36 : Cd36_22640, C. parapsilosis CDC317 : CPAR2_406910, Candida tenuis NRRL Y-1498 : CANTEDRAFT_104937 and Debaryomyces hansenii CBS767 : DEHA2D02706g		orf19.3627,orf19.11110	3.96136		17.1469		4.46509		11.3249
C1_14330W			1.06831	0.476928				1.81976	0.160001					0.692639	0.294566	0.57191		Ortholog(s) have tRNA-5-taurinomethyluridine 2-sulfurtransferase activity, role in mitochondrial tRNA wobble position uridine thiolation and mitochondrion localization	SLM3	orf19.7245	4.51592		24.2326		11.2219		32.0073
C1_02180W	4.07077		1.06821	0.483284	-0.0154798	0.990581		-0.416718	0.703102	0.85193	-3.34502	0.00682836	0.177951	-1.55751	0.116555	0.365147	GAL7	Putative galactose-1-phoshphate uridyl transferase; downregulated by hypoxia, upregulated by ketoconazole; macrophage/pseudohyphal-repressed	GAL7	orf19.3675,orf19.11159	19.1069	0	41.5595	379.817	11.0184	0	15.6226	49.7901
C1_12690C			1.06716	0.571562				-0.0674202	0.960883					-1.21589	0.287376			Ortholog of C. dubliniensis CD36 : Cd36_11870, C. parapsilosis CDC317 : CPAR2_201650, Candida tenuis NRRL Y-1498 : cten_CGOB_00224 and Debaryomyces hansenii CBS767 : DEHA2D04884g		orf19.6354,orf19.13711	19.9996		13.9679		13.3852		6.71659
CR_10020C			1.06451	0.5277				-0.428187	0.699902	0.850004				-1.47206	0.184205	0.461736		Ortholog(s) have oligosaccharide binding activity	YOS9	orf19.7578	41.0413		58.9141		22.7441		23.3517
C2_05020W	-0.128339	0.938836	1.06345	0.52384	-0.0154798	0.990581		0.870672	0.408578		0.404593	0.729538		-0.240422	0.856662			Ortholog(s) have role in ascospore formation, mitochondrion organization, positive regulation of transcription from RNA polymerase II promoter	EMI1	orf19.3533,orf19.11017	21.4417	0	24.0535	13.9232	29.2629	0	22.7362	13.9111
C7_02990W			1.06322	0.0831151				0.167165	0.732672	0.86712				-0.934373	0.0168625	0.112489	BCK1	Ortholog of S. cerevisiae Bck1; MAP kinase kinase kinase of cell integrity pathway; mutant is hypersensitive to caspofungin	BCK1	orf19.5162,orf19.12629	18.1758		38.192		15.2425		20.2627
CR_00420W	-1.28614	0.43802	1.06222	0.571949	-0.0154798	0.990581		0.637607	0.641111		1.50368	0.162995		-0.485524	0.705848	0.848284		Predicted membrane transporter; fucose:proton symporter family member, MFS superfamily; flow model biofilm induced	BSC6	orf19.7490	4.93267	0	18.7142	40.8413	5.97846	0	15.0998	105.132
C6_04410C	0.419319	0.825824	1.06192	0.116697	-0.0154798	0.990581		1.68474	0.000408431	0.00582049	0.0345755	0.982975		0.547982	0.225148	0.506005		Predicted alcohol dehydrogenase; Spider biofilm induced		orf19.2124,orf19.9672	35.4888	0	119.637	0	86.0258	0	149.55	0
C2_06830C	3.28818	0.0723153	1.06131	0.277593	1.15655	0.446745	0.636926	0.219358	0.756517	0.882208	-1.34938	0.163547	0.426419	-0.853124	0.194578	0.473085	FHL1	Fork-head transcription factor; forms a heterodimer with Ifh1 that is tethered to promoters by Tbf1; positively regulates rRNA and ribosomal protein gene transcription	FHL1	orf19.2236,orf19.9778	11.1217	252.594	30.6811	183.115	9.21663	317.125	18.3974	104.199
CR_02750C	1.25329	0.361537	1.0607	0.674843	0.822689	0.471438		-0.10021	0.974668		-0.193148	0.831039		-1.17686	0.468615		PGA34	Putative GPI-anchored protein; transcript repressed by alpha pheromone in SpiderM medium; induced in oralpharyngeal candidasis; flow model biofilm induced; Spider biofilm induced		orf19.2833,orf19.10351	1.1541	4.77888	15.2987	24.3036	0.73732	15.894	7.07266	19.9987
C7_03970C	-9.85093		1.0573	0.473264	-3.47605			1.57147	0.146823	0.35114	6.09155			0.427451	0.56886	0.772689		Ortholog of C. dubliniensis CD36 : Cd36_73640, C. parapsilosis CDC317 : CPAR2_702340, Candida tenuis NRRL Y-1498 : CANTEDRAFT_112965 and Debaryomyces hansenii CBS767 : DEHA2G16566g		orf19.7184	29.2635	3435.09	71.4046	496.673	65.6067	410.926	75.2141	4132.06
C4_00720W	1.39334	0.483501	1.05631	0.59259	0.803791	0.578934	0.734399	0.564253	0.708239		-0.615891	0.595274	0.774533	-0.544119	0.670044	0.829264	CSP2	Putative cell wall associated protein; C. albicans and C. dubliniensis specific gene highly induced during chlamydospore development in both species; localized to chlamydospore cell wall; Hap43-repressed; Spider biofilm induced		orf19.4170,orf19.11646	8.46829	475.982	43.509	334.171	10.2444	698.838	32.9988	235
C2_00200W	0.0537907	0.975983	1.0547	0.458298	-0.0154798	0.990581		1.56995	0.250019		0.272208	0.848934		0.397024	0.468971	0.705491		snRNP U5 splicing factor component; involved in positioning the 3' splice site during the 2nd catalytic step of splicing; Spider biofilm induced	PRP18	orf19.2112,orf19.9660	6.23785	0	38.5113	5.63329	13.4169	0	43.1383	6.45296
C7_00950W			1.05437	0.427218				1.22935	0.0634484	0.207836				0.156715	0.894754	0.953049	YML6	Putative mitochondrial ribosomal protein; induced upon adherence to polystyrene	YML6	orf19.7019	21.3179		27.5525		35.1778		33.8605
C2_10290W			1.05318	0.576432				0.475189	0.664142					-0.604997	0.705031		SLR1	Protein similar to mammalian SR-like RNA splicing factor; involved in filamentous growth and virulence; gene has intron; Spider biofilm repressed		orf19.1750,orf19.9319	150.079		97.6995		162.747		68.8684
C7_00190W	1.98792	0.224738	1.05224	0.0333518	-0.953314	0.43512		0.117444	0.770645	0.892128	-2.37518	0.0119963	0.200156	-0.983085	0.00523799	0.0502781		Adhesin-like cell wall protein; similar to mucins and to a Litomosoides microfilarial sheath protein; N-terminal secretion signal; rat catheter and Spider biofilm repressed		orf19.7104	94.5608	62.9944	102.307	455.481	76.4638	0	51.6461	96.7583
C4_05580C	0.419319	0.825824	1.05203	0.763342	-0.0154798	0.990581		0.537534	0.887306		0.0345755	0.982975		-0.562335	0.7971			Secreted protein; exogenously expressed protein is a substrate for Kex2 processing in vitro; fluconazole-regulated; Spider biofilm induced		orf19.1239,orf19.8824	0.173015	0	0.37544	0	0.234826	0	0.23671	0
CR_00400C			1.05167	0.133976				0.389944	0.465236	0.693756				-0.696268	0.0345057	0.179941	SWC4	Subunit of the NuA4 histone acetyltransferase complex	SWC4	orf19.7492	39.3197		40.1104		37.5537		23.8754
C7_02230W			1.05099	0.712424				0.267019	0.941761					-0.811317	0.620161			Ortholog of Candida albicans WO-1 : CAWG_05572		orf19.6491,orf19.13844	0.970067		6.63023		0.92164		3.95128
CR_02570C	4.43354		1.04939	0.0740118	4.42584			1.05864	0.0432364	0.162272	0.371221	0.668495		-0.0408265	0.924637	0.970365		Ortholog(s) have triglyceride lipase activity, role in triglyceride catabolic process and peroxisomal matrix localization	LPX1	orf19.164,orf19.7798	21.2197	99.9245	32.6832	45.1633	32.8338	1406.85	31.8025	54.4741
C3_03080W			1.0488	0.483337				0.774174	0.345454	0.588095				-0.263508	0.829203	0.917139		Protein of unknown function; upregulated in a cyr1 null mutant		orf19.305,orf19.7937	23.6762		23.0486		30.7366		20.7616
CR_03370C			1.04811	0.200097				1.34947	0.021535	0.10091				0.281573	0.650166	0.81955	KTI12	Protein similar to S. cerevisiae Kti12p, which associates with Elongator complex; has a role in resistance to killer toxin; predicted Kex2p substrate; Hap43p-induced gene	KTI12	orf19.2385,orf19.9921	26.8911		37.922		50.1447		48.332
C1_07610C			1.04764	0.684751				-0.632891	0.7923					-1.71749	0.246949			Ortholog of C. dubliniensis CD36 : Cd36_07090, Candida tenuis NRRL Y-1498 : cten_CGOB_00237, Debaryomyces hansenii CBS767 : DEHA2F25542g and Pichia stipitis Pignal : psti_CGOB_00186		orf19.2784,orf19.10300	2.36023		5.03294		1.15289		1.56635
C5_03210C	0.419319	0.825824	1.04663	0.803927	-0.0154798	0.990581		0.887956	0.818164		0.0345755	0.982975		-0.235149	0.932654			Protein of unknown function		orf19.2657,orf19.10180	0	0	0	0	0.0435773	0	0	0
CR_09410W	3.68478	0.0177516	1.04561	0.201844	1.92212	0.135793		-0.220942	0.596267	0.779378	-1.48902	0.0997785	0.351527	-1.28022	0.0759187	0.283143		Protein with a nischarin related domain and leucine rich repeats; Spider biofilm induced		orf19.7337	51.5845	34.6469	64.5954	517.668	33.6618	222.781	29.2149	214.359
C5_01810W	2.6727	0.176232	1.0453	0.136293	1.89416	0.240736	0.463179	0.0108067	0.983137	0.992431	-0.418779	0.6734	0.831196	-1.09184	0.0217585	0.13357	FCR3	bZIP transcription factor; ortholog of S. cerevisiae Yap3; partially complements fluconazole sensitivity of S. cerevisiae pdr1 pdr3; Hap43-induced; required for yeast cell adherence to silicone substrate; flow model biofilm repressed	YAP3	orf19.3193,orf19.10704	73.1071	197.936	162.194	60.9102	55.7662	404.991	77.9117	45.377
C3_01970C			1.04392	0.764811				-0.110579	0.977419					-1.22511	0.490139			Ortholog of C. dubliniensis CD36 : Cd36_81960, Pichia stipitis Pignal : psti_CGOB_00163, Candida tropicalis MYA-3404 : CTRG_02378 and Candida albicans WO-1 : CAWG_02525		orf19.1651,orf19.9220	0		1.20824		0		0.438598
C5_01530C	2.65218	0.102839	1.04216	0.256224	0.472877	0.681814		-0.129697	0.875227	0.946926	-1.67286	0.0846616	0.329805	-1.21089	0.000505681	0.00945533		Ortholog of C. dubliniensis CD36 : Cd36_50820, C. parapsilosis CDC317 : CPAR2_501670, Candida tenuis NRRL Y-1498 : CANTEDRAFT_115294 and Debaryomyces hansenii CBS767 : DEHA2E13464g		orf19.4148,orf19.11624	17.7962	11.8451	65.9731	247.607	12.1482	23.6372	27.2351	99.698
CR_10640W	-1.88635	0.275754	1.04098	0.443436	-0.0154798	0.990581		2.30024	0.0229843	0.105438	2.05411	0.125122		1.20835	0.00188946	0.0247418		Has domain(s) with predicted antiporter activity, drug transmembrane transporter activity, role in drug transmembrane transport and membrane localization		orf19.7648	12.3735	0	15.5685	0	42.8453	0	33.1973	34.6143
C2_00580C	0.558282	0.71941	1.04085	0.173399	-0.0154798	0.990581		0.244724	0.694657	0.847	-0.323768	0.712337		-0.821505	0.00507806	0.0493654	SMF3	Putative vacuolar iron transporter; alkaline upregulated; caspofungin repressed; induced by Mnl1 under weak acid stress; Hap43-repressed	SMF3	orf19.2069,orf19.9616	34.4457	0	85.4966	226.04	29.8573	0	46.6607	153.717
C3_03110W			1.04034	0.303929				1.36431	0.0876284	0.256412				0.280294	0.603028	0.79432		Ortholog(s) have role in nucleobase-containing compound transport, regulation of fungal-type cell wall organization, regulation of phospholipid translocation and fungal-type vacuole, plasma membrane localization	SNG1	orf19.308,orf19.7940	10.113		25.6209		19.4593		27.8127
CR_07730W	-2.13123	0.122623	1.03954	0.514939	-2.60268	0.0403519		0.447607	0.708242		-0.204893	0.81562	0.916697	-0.627165	0.558648	0.764069	HGT14	Putative MFS glucose transporter; 20 member C. albicans glucose transporter family; 12 probable membrane-spanning segments; expressed in rich medium with 2% glucose; rat catheter and flow model biofilm induced		orf19.2633	6.67635	377.51	31.9801	157.841	6.84078	24.7955	22.9879	111.74
C6_04360C	3.5829	0.143542	1.0371	0.19011	-0.0154798	0.990581		0.875113	0.161371	0.372403	-2.81414	0.119983	0.375179	-0.218998	0.530376	0.747061	GLE2	Putative nuclear pore complex; possibly an essential gene, disruptants not obtained by UAU1 method; rat catheter biofilm repressed	GLE2	orf19.1095,orf19.8697	36.8478	0	83.4959	292.502	52.1559	0	67.6242	60.3536
C7_00550C			1.0371	0.0225344				1.09958	0.000909569	0.0107771				0.0145013	0.963542	0.986903	GLN4	Putative tRNA-Gln synthetase; genes encoding ribosomal subunits, translation factors, tRNA synthetases are downregulated upon phagocytosis by murine macrophage; protein present in exponential and stationary growth phase yeast cultures	GLN4	orf19.7064	85.7286		113.335		134.682		113.021
CR_02870W			1.03565	0.123303				-0.125932	0.784598	0.900312				-1.18446	0.00807418	0.0683895	APL4	Predicted gamma-adaptin, large subunit of the clathrin-associated protein (AP-1) complex; that binds clathrin and is involved in vesicle mediated transport; induced in core caspofungin response; rat catheter biofilm repressed	APL4	orf19.2844,orf19.10363	56.3511		75.2239		37.7137		34.0848
C2_04150C			1.03498	0.526283				0.236562	0.791102	0.90502				-0.789802	0.543754	0.755143	VMA7	Putative subunit of the V-ATPase complex, which is involved in control of vacuolar pH; highly similar to S. cerevisiae Vma7p; interacts with phosphatidylinositol 3-kinase Vps34p	VMA7	orf19.806,orf19.8424	151.243		97.4412		137.223		60.2865
CR_10720W			1.03454	0.217117				1.41615	0.0439865	0.163745				0.347601	0.475489	0.708906	HMI1	ATP-dependent 3' - 5' helicase involved in maintenance of mitochondrial DNA; ortholog of S. cerevisiae Hmi1; rat catheter biofilm repressed	HMI1	orf19.7661	8.8736		26.7526		18.1572		34.3581
C3_05550C			1.03437	0.444389				0.517162	0.414982	0.651644				-0.571082	0.652384			Putative peptidyl-prolyl cis-trans isomerase; predicted endoplasmic reticulum (ER) localization		orf19.6990	34.8226		29.0316		37.5432		21.5693
C1_10440W			1.03384	0.21632				1.54662	0.0293712	0.12609				0.460415	0.166364	0.439859		Ortholog(s) have cell periphery, endoplasmic reticulum, ribosome localization	YEL043W	orf19.985,orf19.8600	7.74974		20.6058		16.3425		26.5701
CR_07810W			1.03375	0.17686				0.868092	0.0269582	0.118052				-0.184892	0.779957	0.889696	YHB5	Flavohemoglobin-related protein; not required for normal NO resistance; predicted globin/FAD-binding/NAD(P)-binding domains but lacks some conserved residues of flavohemoglobins; filament induced; rat catheter and Spider biofilm induced		orf19.3710,orf19.11195	127.716		102.21		175.234		97.9204
C2_08650W			1.03373	0.338638				0.221834	0.660956	0.821304				-0.835575	0.401243	0.653843		Protein of unknown function; Hap43-repressed gene; repressed by nitric oxide		orf19.3611,orf19.11094	113.271		84.5171		100.146		52.4261
C5_04650C			1.03193	0.583089				0.154824	0.905122					-0.942555	0.456253		MSM1	Mitochondrial methionyl-tRNA synthetase (MetRS); functionally complements methionine auxotrophy of an E. coli MetRS mutant; transcript regulated by Nrg1; flow model biofilm induced	MSM1	orf19.3950,orf19.11432	7.22228		12.0459		6.09735		7.16487
C5_04900C			1.0312	0.405086				0.810118	0.0824725	0.246681				-0.248704	0.831009	0.9184		Protein with a role in translation; flow model biofilm repressed	RBG2	orf19.3977,orf19.11460	52.2565		47.067		66.661		44.152
C2_00160C			1.03026	0.44344				0.130378	0.840264	0.931207				-0.903252	0.451532	0.692418	NAT2	Putative N-terminal acetyltransferase; Hap43p-repressed gene; mutation confers hypersensitivity to toxic ergosterol analog	NAT2	orf19.2116,orf19.9664	42.7046		84.3059		34.3294		50.5755
C1_11330C			1.02856	0.394841				0.236466	0.636637	0.805656				-0.804485	0.463317	0.700885	SMT3	SUMO, small ubiquitin-like protein; Smt3p-conjugated proteins localize to septation site and mother side of bud neck; C. albicans septins appear not to be Smt3p-modified, in contrast to S. cerevisiae septins	SMT3	orf19.670,orf19.8287	185.852		435.292		172.699		282.111
C3_06730W	-1.68054		1.02645	0.560793	0.501028	0.651374		-0.384989	0.787665		2.84229			-1.4659	0.213993			Putative enoyl-CoA hydratase; Spider biofilm induced		orf19.6830,orf19.14122	8.0387	30.9821	17.6564	385.711	4.81829	29.1734	7.04104	682.065
C7_00490C			1.02547	0.181634				1.76032	0.0186711	0.0930636				0.627327	0.0269857	0.151991		Putative AdoMet-dependent proline methyltransferase; Hap43-induced; required for normal flow model biofilm growth; Spider biofilm repressed	TAE1	orf19.7069	17.999		116.763		46.5182		164.456
C1_00470C			1.02475	0.210951				0.23341	0.709363	0.854506				-0.805198	0.0253805	0.146925		Ortholog(s) have role in N-acylethanolamine metabolic process, N-acylphosphatidylethanolamine metabolic process and integral component of mitochondrial inner membrane localization	FMP30	orf19.6061,orf19.13482	50.1398		83.9318		42.6967		47.6897
CR_05420W			1.02407	0.798383				-0.110579	0.977419					-1.23051	0.5793			Dubious open reading frame		orf19.5284,orf19.3510	0		0.660345		0		0.135707
C1_06630W			1.02096	0.554416				-0.158984	0.894322	0.953806				-1.25177	0.269064			Ortholog(s) have chromatin binding activity	CTF4	orf19.6247,orf19.13625	7.31007		9.06685		4.74568		4.25259
C1_13900C			1.02075	0.197943				0.852386	0.191561	0.4144				-0.187938	0.541156	0.752542	LCB2	Putative serine palmitoyltransferase component; mutation confers hypersensitivity to aureobasidin A	LCB2	orf19.5027,orf19.12494	23.4983		94.7923		31.9466		81.851
C2_03600W			1.01938	0.519999				-0.249889	0.853516					-1.34029	0.244966	0.526549	BMT8	Putative beta-mannosyltransferase, member of a 9-gene family including characterized BMT genes with roles in beta-1,2-mannosylation of cell wall phosphopeptidomannan; transposon insertion in promoter region causes decreased colony wrinkling		orf19.860,orf19.8479	3.52444		38.4202		2.20661		17.0951
C4_01460C	-0.174918	0.893186	1.01784	0.346171	-0.00891404	0.993921		0.544971	0.485008	0.710967	0.402268	0.649224		-0.487874	0.49647	0.723359		Protein present in exponential and stationary growth phase yeast cultures		orf19.4639,orf19.12108	36.6189	194.362	40.918	105.579	39.3077	158.4	29.7033	137.515
C2_08320C			1.01722	0.665893				0.198631	0.955749					-0.813822	0.528542			Ortholog of C. parapsilosis CDC317 : CPAR2_407000, C. dubliniensis CD36 : Cd36_22440, Candida tenuis NRRL Y-1498 : cten_CGOB_00049 and Lodderomyces elongisporus NRLL YB-4239 : LELG_02401		orf19.1351,orf19.8931	0.531526		6.38024		0.497804		4.05039
C1_12860C			1.01431	0.614457				-0.192134	0.901793					-1.2813	0.267835			Protein of unknown function; induced by alpha pheromone in SpiderM medium		orf19.4916,orf19.12382	5.79043		13.3906		3.90027		6.2211
C2_01560W	1.17855	0.43743	1.01375	0.426788	0.0130414	0.990587		1.64664	0.119696	0.311622	-0.738876	0.427739	0.656878	0.590415	0.29148	0.570992	BMT5	Putative beta-mannosyltransferase involved in beta-1,2-mannosylation of phospholipomannan; 9-member family includes Bmt1, Bmt2, Bmt3, and Bmtp with roles in mannosylation of cell wall phosphopeptidomannan; Spider biofilm induced		orf19.1464,orf19.9039	5.7611	63.5723	42.7055	374.274	13.5217	50.7442	52.7655	289.575
C1_00100C			1.01163	0.483881				0.896363	0.361608					-0.117756	0.918167			Cardiolipin synthase; ortholog of S. cerevisiae Crd1; transcript is upregulated in clinical isolates from HIV+ patients with oral candidiasis; mutants are viable; Spider biofilm repressed	CRD1	orf19.6100,orf19.13519	11.2751		13.7973		16.4481		13.8999
C1_12060C			1.01041	0.637316				0.0209142	0.995593					-1.07567	0.380549			Ortholog of C. dubliniensis CD36 : Cd36_11290, C. parapsilosis CDC317 : CPAR2_805090, Pichia stipitis Pignal : PICST_28850 and Candida guilliermondii ATCC 6260 : PGUG_02709		orf19.5259,orf19.12724	0.344453		14.9222		0.216573		7.77748
C1_01820C	-1.01155	0.526452	1.00938	0.504011	-0.0154798	0.990581		-0.13237	0.882486	0.95007	1.25121	0.187002		-1.20402	0.327386	0.601928		Ortholog(s) have cyclin-dependent protein kinase activating kinase regulator activity, cyclin-dependent protein serine/threonine kinase activator activity	CCL1	orf19.4542,orf19.12017	21.7609	0	28.1418	74.7253	14.297	0	13.577	157.763
C1_09720W	-1.64266	0.271016	1.0079	0.485437	-0.785516	0.478861		0.352676	0.633894	0.803601	1.11309	0.269008		-0.639669	0.6011	0.793128	URA1	Dihydroorotate dehydrogenase; de novo pyrimidine biosynthesis; regulated by yeast-hypha switch, Nrg1/Mig1/Tup1; flow model biofilm induced; rat catheter and Spider biofilm repressed	URA1	orf19.4836,orf19.12299	26.5277	158.954	80.1982	190.292	25.7118	46.0926	56.7174	348.142
C4_05300W			1.00769	0.412203				-0.869125	0.122757	0.316468				-1.86832	0.0842768	0.301069	XKS1	Putative xylulokinase; Hap43-repressed; induced by prostaglandins; rat catheter biofilm repressed	XKS1	orf19.1290,orf19.9354,orf19.1788	49.6444		102.655		20.4323		31.6624
CR_00210W			1.0063	0.476062				1.61679	0.0380473	0.150547				0.599568	0.628505		ALK2	N-Alkane inducible cytochrome P450		orf19.7513	5.15925		7.88527		12.1084		13.2069
C4_02950C			1.00596	0.634864				0.330314	0.825432					-0.663936	0.664748			Ortholog(s) have role in protein folding in endoplasmic reticulum and ER membrane protein complex localization	EMC6	orf19.2698,orf19.10213	16.9082		28.8997		15.2336		19.4582
C2_08020C			1.00546	0.460112				-1.13518	0.0477098	0.172339				-2.13337	0.0786584	0.289504		Ortholog(s) have calcium ion binding, zinc ion binding activity, role in axial cellular bud site selection, bipolar cellular bud site selection, regulation of COPII vesicle coating and cellular bud neck, cytosol, nucleus localization	PEF1	orf19.2180,orf19.9726	97.3879		148.545		37.1636		39.9115
CR_04800W	-1.05686	0.546803	1.00524	0.568062	-0.0154798	0.990581		-0.109115	0.922947	0.967019	1.29961	0.356728		-1.20026	0.330878	0.604523	MNT4	Predicted alpha-1,3-mannosyltransferase with a role in protein glycosylation; induced in low iron		orf19.6313,orf19.13690	13.2838	0	16.4548	0	8.47399	0	7.9413	7.68498
C1_05270C			1.00407	0.24391				0.855919	0.108458	0.292579				-0.167511	0.816473	0.910091		Ortholog(s) have recombinase activity, single-stranded DNA binding, structural constituent of ribosome activity	MHR1	orf19.439,orf19.8069	50.2105		39.3566		68.9398		37.7736
C3_01080W	4.42362	0.01357	1.00344	0.582974	2.3344	0.0719811		0.192716	0.870745	0.944054	-1.65442	0.10942	0.360384	-0.882896	0.485584		MRPL33	Putative mitochondrial ribosomal protein of the large subunit; Ssr1-repressed; rat catheter biofilm induced	MRPL33	orf19.2511.1	72.2302	0	63.8303	719.454	62.104	230.463	38.2568	377.087
C1_00130C			1.00269	0.142307				0.991771	0.0505199	0.178271				-0.0818498	0.863199	0.936524	VPS53	Ortholog(s) have role in Golgi to vacuole transport, cellular sphingolipid homeostasis, retrograde transport, endosome to Golgi and GARP complex, cytosol localization	VPS53	orf19.6094,orf19.13513	19.8041		57.8782		29.6611		50.5767
CR_01370C			1.00177	0.21722				0.921796	0.134213	0.333881				-0.101915	0.775049	0.888983		Ortholog(s) have structural constituent of ribosome activity and mitochondrial small ribosomal subunit localization	MRPS28	orf19.2520,orf19.10056	51.6485		65.9994		72.6406		60.3903
CR_00340C	-2.53625	0.137368	1.00165		-0.0154798	0.990581		0.369716	0.875509		2.69833	0.0308853		-0.634639	0.618236			Ortholog of C. parapsilosis CDC317 : CPAR2_800380, Candida tenuis NRRL Y-1498 : CANTEDRAFT_114079, Pichia stipitis Pignal : psti_CGOB_00127 and Candida orthopsilosis Co 90-125 : CORT_0A00460		orf19.7499.1	8.56957	0	32.2463	0	9.4139	0	23.3999	55.3697
C4_04340C	-3.1027	0.0542027	1.00138	0.550898	-1.68541	0.19676		1.32849	0.101672	0.280715	1.76495	0.0916903		0.297957	0.85031		YFH1	Frataxin; may be required for iron storage or delivery; role in oxidative stress resistance; transcript regulated by Nrg1, repressed if iron absent induced by macrophage interaction; Hap43-repressed gene	YFH1	orf19.1413,orf19.8989	22.8397	423.462	12.7341	34.0344	44.7156	64.0175	16.7817	114.685
C1_07920W			0.999798	0.634407				0.539923	0.727951					-0.555855	0.637263			Ortholog of C. dubliniensis CD36 : Cd36_07450, C. parapsilosis CDC317 : CPAR2_208450, Candida tenuis NRRL Y-1498 : CANTEDRAFT_116488 and Debaryomyces hansenii CBS767 : DEHA2F26114g		orf19.5064.1	50.7388		50.8618		49.9518		37.9004
C1_13360C			0.999353	0.595767				1.92925	0.119458	0.311461				0.882749	0.516659		RMP1	Ortholog of Rmp1; subunit of RNase MRP subunit that processes pre-rRNA and has a role in cell cycle-regulated degradation of daughter cell-specific mRNAs; rat catheter and Spider biofilm induced	RMP1	orf19.4962,orf19.12427	6.73035		4.22797		16.0865		8.54334
C1_13240W	3.49951	0.0954017	0.998726	0.304937	1.12432	0.489325	0.675715	0.602422	0.418339	0.653546	-1.40221	0.195027	0.451124	-0.463532	0.46561	0.702307		Protein of unknown function; Spider biofilm induced		orf19.4951,orf19.12415	19.7072	332.152	26.3579	143.998	21.9199	390.151	20.309	96.2238
C1_07710C			0.997509	0.142326				0.853187	0.126193	0.320859				-0.176466	0.673975	0.832392	ADE4	Putative phosphoribosylpyrophosphate amidotransferase; flucytosine induced	ADE4	orf19.1233,orf19.8818	22.4639		97.9419		30.2627		86.2879
C7_01630W			0.996819	0.577186				0.518489	0.691324					-0.540735	0.630744		RNH35	Putative ribonuclease H2 catalytic subunit; flucytosine induced; Spider biofilm repressed	RNH201	orf19.6562,orf19.13915	7.77501		13.3245		8.91978		10.1485
C6_03940C			0.996776	0.0856075				1.11534	0.000789374	0.0095998				0.0833169	0.867795	0.938484	PBP2	Putative RNA binding protein; transcript regulated by Nrg1, Mig1, and Tup1	PBP2	orf19.5771,orf19.13193	86.1687		105.438		140.813		117.16
C1_12790C			0.995875	0.459481				1.53781	0.0117724	0.0692775				0.525222	0.663502	0.825599	FEN1	Putative fatty acid elongase; predicted role in sphingolipid biosynthesis; possibly an essential gene, disruptants not obtained by UAU1 method; Spider and flow model biofilm induced	ELO2	orf19.6343,orf19.13699	20.0144		28.2156		41.8527		44.049
C3_02920W			0.995682	0.334035				0.854826	0.278572	0.51344				-0.184407	0.630655	0.810828		Ortholog of S. cerevisiae Igo2; role in mRNA stabilization of mRNA; Spider biofilm induced	IGO2	orf19.285,orf19.7917	97.604		273.248		130.089		212.718
C1_12070C			0.993413	0.466668				-0.181353	0.787851	0.902547				-1.19649	0.333313	0.606568		Protein of unknown function; induced by nitric oxide		orf19.5258,orf19.12723	15.1461		17.9369		9.83576		8.82381
C6_01530C			0.992154	0.0499532				0.94639	0.0146663	0.0802388				-0.101911	0.747331	0.873851		Ortholog(s) have enzyme regulator activity, role in cation transport and plasma membrane localization	PMP1	orf19.3432.1	1080.49		581.343		1539.07		525.18
C1_03280W			0.99153	0.58056				0.365003	0.762987	0.886801				-0.688771	0.547525	0.75703		Ortholog(s) have structural constituent of ribosome activity and mitochondrial small ribosomal subunit localization	RSM24	orf19.3022,orf19.10540	27.9029		68.052		26.0889		46.9152
C1_02860C			0.990004	0.14668				0.481473	0.356101	0.595945				-0.554191	0.173792	0.45015	YKT6	Putative protein of the vacuolar SNARE complex; predicted role in vacuolar fusion; rat catheter biofilm repressed	YKT6	orf19.2974,orf19.10491	113.365		139.823		115.673		94.4847
C6_02310W	-1.82827	0.353284	0.989009	0.140054	-4.43031	0.00667064	0.0962693	-0.360098	0.511685	0.726302	-2.28158	0.0152997	0.209047	-1.39797	0.00524462	0.0502781		Ortholog(s) have enzyme activator activity, histone acetyltransferase activity, structural molecule activity	SGF73	orf19.3473,orf19.10977	23.7712	725.037	65.0084	550.972	14.2794	6.50744	24.0044	139.035
C5_03430W	-2.53337		0.987734	0.479323	4.58987	0.00800594	0.0988642	-0.0953366	0.884762	0.950255	7.38224			-1.09653	0.386199	0.643304		Protein of unknown function; Spider biofilm induced		orf19.2638,orf19.10161	32.6067	0	62.7093	140.982	23.4654	472.585	33.3769	2936.85
CR_07560W			0.987212	0.611555				0.107243	0.939408					-0.865332	0.495181		RGD3	Putative Rho GTPase activating protein; fungal-specific (no human or murine homolog)		orf19.729.1,orf19.8349,orf19.10157,orf19.2626	3.24936		5.42976		2.65317		3.2097
C1_07830C			0.98633	0.650738				-0.15074	0.945218					-1.13293	0.363373			Ortholog(s) have acetyltransferase activity, chromatin binding activity	ECO1	orf19.5053,orf19.12520	3.20009		22.9751		2.23384		11.9235
C3_00290W			0.986243	0.0235467				0.609852	0.0582869	0.19748				-0.424938	0.146066	0.411343	RPT2	Putative ATPase of the 19S regulatory particle of the 26S proteasome; oxidative stress-induced via Cap1; Spider biofilm repressed	RPT2	orf19.5440,orf19.12895	199.525		317.658		227.827		232.973
CR_09650W			0.985258	0.271122				-0.154322	0.726264	0.862813				-1.16044	0.147259	0.413022	WAL1	Protein required for hyphal growth and for wild-type cell morphology, polarized budding, endocytosis, vacuole morphology; similar to Wiskott-Aldrich syndrome protein; localizes to cortical actin patches and hyphal tips	LAS17	orf19.6598	40.2793		49.7325		28.0521		24.7188
C2_08200W			0.984709	0.602858				0.462505	0.702315					-0.632739	0.664512			Predicted hydrolase; induced by nitric oxide		orf19.2165,orf19.9711,orf19.1125	15.6756		8.70028		15.0766		5.83743
C4_06240W			0.984627	0.452869				0.279676	0.801033					-0.752573	0.297626	0.573453		Ortholog of C. dubliniensis CD36 : Cd36_45760, C. parapsilosis CDC317 : CPAR2_401920, Candida tenuis NRRL Y-1498 : CANTEDRAFT_126814 and Debaryomyces hansenii CBS767 : DEHA2D16742g		orf19.2914,orf19.10431	9.01836		29.805		7.34388		15.2831
C1_04370C			0.983581	0.457537				0.0369974	0.956522	0.978948				-0.981704	0.394586	0.648367		Ortholog(s) have structural constituent of ribosome activity and mitochondrial small ribosomal subunit localization	RSM18	orf19.5201,orf19.12668	62.82		83.7055		49.3908		47.7492
C7_01400C			0.982093	0.567291				0.437504	0.794022					-0.66158	0.244204	0.5255		Ortholog(s) have transcription factor activity, RNA polymerase I upstream control element sequence-specific binding activity and role in chromatin organization, transcription of nuclear large rRNA transcript from RNA polymerase I promoter	RRN5	orf19.6921	2.41852		14.1056		2.21415		8.44493
C1_08070W			0.981475	0.205902				1.9291	0.00288436	0.0252885				0.875205	0.00453322	0.045575	CDR4	Putative ABC transporter superfamily; fluconazole, Sfu1, Hog1, core stress response induced; caspofungin repressed; fluconazole resistance not affected by mutation or correlated with expression; rat catheter and flow model biofilm induced		orf19.5079,orf19.12545	5.72358		26.1105		16.0963		45.0022
C1_07460C			0.978781	0.403482				-0.0813313	0.878101	0.948035				-1.07557	0.308693	0.584574	GPI8	Protein similar to S. cerevisiae Gpi8p, which is a subunit of the GPI transamidase complex that adds GPI anchors to proteins; likely to be essential for growth, based on an insertional mutagenesis strategy	GPI8	orf19.2799,orf19.10317	61.1173		60.5152		43.123		32.1237
C6_03610W			0.977085	0.530171				2.08883	0.120663					1.03314	0.0855768		FGR17	Putative DNA-binding transcription factor; has zinc cluster DNA-binding motif; lacks an ortholog in S. cerevisiae; transposon mutation affects filamentous growth; Hap43p-repressed gene		orf19.5729,orf19.13151	2.13712		5.5355		6.04468		9.6428
C2_01540W			0.976562	0.232111				1.23649	0.0385478	0.151032				0.196464	0.685037	0.837582		S. pombe ortholog SPCC576.01c is a predicted sulfonate dioxygenase; possibly transcriptionally regulated upon hyphal formation; Spider biofilm induced		orf19.1461,orf19.9036	27.0756		35.2251		46.8191		34.72
C6_01430C			0.974496	0.197545				0.704203	0.142376	0.34488				-0.3083	0.618944	0.804102	FRP6	Putative ammonia transport protein; regulated by Nrg1 and Tup1; regulated by Ssn6; induced by human neutrophils		orf19.3441,orf19.10945	62.7422		83.0288		76.9901		71.4085
C5_00860W			0.973536	0.64146				1.23836	0.349095					0.249087	0.874439		IMP2	Predicted subunit of the mitochondrial inner membrane peptidase complex involved in protein targeting to mitochondria	IMP2	orf19.1981,orf19.9537	14.2872		14.0605		24.9031		17.8346
C1_02450C			0.973146	0.236964				2.2424	1.28256e-05	0.000391087				1.23576	0.0569863	0.23913		Similar to S. cerevisiae Bud20; predicted role in cellular bud site selection; rat catheter and Spider biofilm induced	BUD20	orf19.2934,orf19.10451	65.0101		49.1653		217.275		120.296
CR_06660W	-0.836138	0.636772	0.972394	0.661419	-0.0154798	0.990581		2.90754	0.0815617		1.11246	0.437966		1.84525	0.194727		SEO1	Protein with similarity to permeases; Sfu1-repressed; flucytosine induced; induced by Mnl1 under weak acid stress; flow model biofilm repressed	SEO1	orf19.700,orf19.8319	0.728347	0	1.35881	0	4.46259	0	5.47597	13.1135
C7_04100C			0.971456	0.567643				0.7159	0.514914	0.727338				-0.338283	0.791515		MED9	RNA polymerase II mediator complex subunit; Hap43p-repressed gene		orf19.7165	20.0297		23.7117		23.0734		20.4929
C5_00090C			0.968256	0.491703				0.618013	0.332274	0.573203				-0.35182	0.785159	0.89299		Predicted ORF from Assembly 19; removed from Assembly 20; subsequently reinstated in Assembly 21 based on comparative genome analysis	YIL077C	orf19.5688	68.3467		50.0733		78.8787		43.2796
C2_04270W	-3.4281	0.0465288	0.968037	0.362653	-2.15898	0.109148		1.58828	0.0468876	0.171014	1.4009	0.166216		0.552523	0.290257	0.570992	CAK1	Monomeric CDK-activating kinase; functional homolog of S. cerevisiae Cak1p; phosphorylates cyclin-free human CDK2; lacks glycine loop motif; conserved lysine (K36) not required for activity; possibly essential gene (by UAU1 method)	CAK1	orf19.793,orf19.8412	21.596	162.683	47.5618	39.4316	45.3024	9.25983	58.0864	90.9168
C2_05530C			0.967695	0.399647				0.284353	0.573742	0.768511				-0.705723	0.497486	0.723823		Ortholog(s) have role in regulation of chromatin silencing at telomere, ribosomal small subunit export from nucleus and cytosol, nuclear pore, nucleus localization	YRB2	orf19.3583,orf19.11067	77.4982		70.3353		71.9583		47.4924
C3_03360W	-3.5201	0.0142463	0.967501	0.231111	-1.48538	0.22399		2.00418	0.000253419	0.00402655	2.32745	0.00778368		0.954771	0.0514818	0.225485	FCY2	Purine-cytosine permease of pyrimidine salvage; mutation associated with resistance to flucytosine in clinical isolates; transposon mutation affects filamentation; farnesol-upregulated in biofilm		orf19.333,orf19.7965	28.2411	155.17	48.6889	58.9948	82.5014	14.6326	84.3213	344.429
CR_07250C	0.741093	0.751143	0.967294	0.47992	-0.711273	0.56384		2.23274	0.0266236	0.117207	-0.621831	0.722226	0.865915	1.2068	0.170895	0.447316		Predicted long-chain-alcohol oxidase; Spider biofilm induced		orf19.6143,orf19.13562	3.68643	12.4294	12.1208	97.5466	12.4795	0	29.2842	131.225
C4_01710C			0.967045	0.244211				0.946349	0.124955	0.319511				-0.0845582	0.86343	0.93653		Protein of unknown function; Spider biofilm repressed		orf19.4623,orf19.12093	84.4225		257.923		125.764		206.119
C4_04550C	1.0947	0.530143	0.966411	0.289713	-1.15492	0.343686		1.59896	0.0159701	0.0844102	-1.55725	0.119116	0.375179	0.53172	0.388174	0.64504	OMA1	Putative metalloendopeptidase of mitochondrial inner membrane, involved in TOR-mediated signaling	OMA1	orf19.3827,orf19.11308	19.763	80.3407	41.3491	572.882	41.6096	0	49.265	268.935
C3_03090W	-0.41167	0.779595	0.964984	0.153719	-1.56431	0.197948		-0.0606134	0.931127	0.970089	-0.927386	0.362981	0.606734	-1.07133	0.00654362	0.0591238	USO5	Kinesin-associated protein; forms heterodimer with Kar3; involved in spindle formation; transcription is induced upon filamentous growth and in response to alpha pheromone in SpiderM medium		orf19.306,orf19.7938	11.1042	134.8	17.5107	143.671	7.94458	30.7284	8.19269	68.9403
C6_02530C			0.964544	0.294977				0.835157	0.247143	0.480644				-0.207346	0.767566	0.884555		Ortholog of C. dubliniensis CD36 : Cd36_62760, C. parapsilosis CDC317 : CPAR2_601700, Candida tenuis NRRL Y-1498 : CANTEDRAFT_115220 and Debaryomyces hansenii CBS767 : DEHA2A06666g		orf19.5522,orf19.12968	35.7064		54.1619		46.4221		45.3272
C1_05870W			0.964026	0.271324				3.69354	5.23576e-14	2.71409e-11				2.63554	8.11915e-05	0.00232432	PRN3	Protein similar to pirin; induced by Mnl1 under weak acid stress; Hap43-repressed; Spider biofilm induced		orf19.2462,orf19.9999	15.8588		37.5169		161.248		182.058
C1_08120W			0.963969	0.452187				0.18649	0.754355	0.880966				-0.828323	0.466	0.702394	BUD6	Protein required for Spitzenkorper formation in hyphal cells (wild-type localization of Mlc1p to the Spitzenkorper); localizes to polarisome	BUD6	orf19.5087,orf19.12553	26.2826		54.5103		21.9458		34.3086
C1_05080W	0.143716	0.938583	0.96331	0.662578	-0.0154798	0.990581		2.52207	0.208829		0.246156	0.875588		1.42006	0.254498		GPT1	GABA/polyamine transporter; 9 to 11 membrane spanning segments; complements GABA uptake defect of an S. cerevisiae uga4 put4 gap1 triple mutant; complements growth of an S. cerevisiae spe1 mutant under polyamine limitation		orf19.4063,orf19.11546	0.484067	0	1.80847	0	2.00827	0	4.33466	0.592754
C1_07400C			0.962806					-1.27587	0.0359408	0.144705				-2.32522				Ortholog of C. dubliniensis CD36 : Cd36_06910, C. parapsilosis CDC317 : CPAR2_208560, Candida tenuis NRRL Y-1498 : CANTEDRAFT_95854 and Debaryomyces hansenii CBS767 : DEHA2F25982g		orf19.4428,orf19.11906	40.5632		443.071		11.6667		68.6259
C6_00430C			0.961868	0.44515				0.141588	0.809168	0.917338				-0.81385	0.46924	0.705491		Phosphorylated protein of unknown function; transcript is upregulated clinical isolates from HIV positive patients with oral candidiasis	APM3	orf19.1204,orf19.8795	30.3049		30.94		24.6973		19.7626
C2_03800C			0.958671	0.14385				0.235459	0.663645	0.823499				-0.796297	0.0310619	0.166587		Ortholog(s) have role in Golgi vesicle transport and Golgi membrane localization	COY1	orf19.841,orf19.8461	34.3183		64.4212		28.5421		36.8454
CR_00830W			0.958557	0.500455				0.134506	0.862177	0.940662				-0.828527	0.508764			Ortholog(s) have chaperone binding activity, role in box C/D snoRNP assembly, protein folding and R2TP complex, cytoplasm, nucleus localization	TAH1	orf19.3272,orf19.10782	17.5863		23.0807		14.3654		14.5127
C4_05650W			0.958252	0.410732				2.43682	0.00859904	0.0546936				1.38394	0.024131	0.143274		Ortholog(s) have role in maturation of SSU-rRNA from tricistronic rRNA transcript (SSU-rRNA, 5.8S rRNA, LSU-rRNA) and cytoplasm, nucleolus localization	FAF1	orf19.1250,orf19.8834	9.48478		44.4081		36.6791		98.1252
C3_02340W			0.957264	0.654104				-1.50975	0.516664					-2.46219	0.0262616			Putative protein of unknown function, transcription is activated in the presence of elevated CO2		orf19.1610,orf19.9178	2.11543		10.8342		0.585615		2.15108
CR_01660C			0.953529	0.395731				0.31663	0.501205	0.721319				-0.659863	0.528746	0.746793	SEC65	Component of the protein-targeting Signal Recognition Particle (SRP); similar to mammalian Srp19; functional homolog of S. cerevisiae Sec65; Tbf1-induced	SEC65	orf19.2557,orf19.10089	72.9727		58.3259		66.5497		41.3851
C1_09880C			0.953251	0.472542				0.437681	0.650072	0.815538				-0.567664	0.509951		BUD31	Bud31 ortholog; not subject to mating-type regulation, in contrast to S. cerevisiae Bud31 which has a role in specifying the bud site; Spider biofilm induced	BUD31	orf19.4855,orf19.12318	45.2574		45.8158		41.4536		34.0446
C2_01690W			0.952801	0.177739				-0.472932	0.336566	0.577706				-1.48208	0.00144478	0.019991		Putative succinate dehydrogenase; enzyme of citric acid cycle; repressed by nitric oxide; Efg1, Hap43 repressed	SHH3	orf19.1480,orf19.9055	200.246		165.844		110.294		56.4033
C2_04250W			0.950982	0.468338				0.52782	0.499237	0.721319				-0.413582	0.69572	0.843931	VPS36	ESCRT II protein sorting complex subunit; involved in Rim8 processing and proteolytic activation of Rim101, which regulates pH response; role in uptake of Histatin-5 into vacuole	VPS36	orf19.795,orf19.8414	10.8601		23.7912		11.6149		19.7688
C1_12550C			0.950125	0.215794				0.369398	0.455697	0.687361				-0.619069	0.335028	0.608786	CDC54	Putative pre-replication complex helicase subunit; transcript regulated by Nrg1 and Mig1; periodic mRNA expression, peak at cell-cycle M/G1 phase; Hap43-induced	MCM4	orf19.3761,orf19.11245	19.7203		30.2901		18.8952		21.1975
C6_00470C	-0.084749	0.963201	0.94895	0.712923	-0.0154798	0.990581		1.47399	0.532815		0.428834	0.78054		0.415672	0.799944		FET99	Multicopper oxidase family protein; similar to S. cerevisiae Fet3; does not complement S. cerevisiae fet3 mutant growth under low-iron; iron-repressed; regulated by Tup1, Rim101; flow model biofilm induced; Spider biofilm repressed		orf19.4212,orf19.11689	0.390361	0	0.816045	0	0.810605	0	1.17675	2.5661
CR_07890W	0.640723	0.613379	0.948449	0.0536396	-0.620393	0.428817	0.624003	0.52857	0.125734	0.320577	-0.710122	0.514377	0.713893	-0.490326	0.0669498	0.261297	EFG1	bHLH transcription factor; required for white-phase cell type, RPMI and Spider biofilm formation, hyphal growth, cell-wall gene regulation; roles in adhesion, virulence; Cph1 and Efg1 have role in host cytokine response; binds E-box	SOK2	orf19.610,orf19.8243	194.851	1574.39	478.914	1987.08	223.01	717.157	310.727	1001.52
C4_05000W			0.948286	0.733622				1.47888	0.675355					0.50623	0.755308			Protein likely to be essential for growth, based on an insertional mutagenesis strategy		orf19.3780,orf19.11261	0.131363		1.47578		0.410075		2.29744
C1_12850W	-1.43633	0.351426	0.946535	0.286216	0.778177	0.478362		2.69518	2.93396e-05	0.000751057	2.42571	0.0197179	0.218033	1.64977	1.59643e-06	9.08601e-05	BLP1	Protein of unknown function, serum-induced		orf19.4914.1	171.856	89.6598	443.441	290.088	832.266	170.453	1286.29	1778.06
C7_01810W			0.946384	0.187968				1.32409	0.00219722	0.0203845				0.303996	0.553374	0.761623	RVB2	Putative trancription modulator; RuvB-like protein family member; heterozygous null mutant displays sensitivity to virgineone	RVB2	orf19.6539,orf19.13892	65.4969		101.835		118.063		108.812
C3_01160W	-5.72936	0.00709278	0.945423	0.181729	-4.21009	0.00525623	0.0923903	0.178646	0.720179	0.861183	1.54855	0.207763	0.467595	-0.793983	0.0598964	0.243821	MSS4	Phosphatidylinositol-4-phosphate 5-kinase; activity induced by phosphatidic acid (Pld1 product); macrophage/pseudohyphal-repressed; mRNA binds to She3, localized to yeast cell buds and hyphal tips; Hap43-induced; Spider biofilm induced	MSS4	orf19.3153,orf19.10663	71.7752	1257.77	131.941	236.513	56.6232	94.8103	78.2471	293.158
C1_03980W	2.61123	0.161072	0.942017	0.628169	-1.7538	0.15412		-1.35633	0.353559		-3.63719	0.00206856	0.0980066	-2.29123	0.0646796		SPC19	Essential subunit of the Dam1 (DASH) complex, which acts in chromosome segregation by coupling kinetochores to spindle microtubules	SPC19	orf19.4473,orf19.11953	23.5929	158.306	19.9868	513.303	5.92302	0	4.57747	40.4543
C1_02560W			0.941407	0.798743				-0.12917	0.972873					-1.09454	0.648438			Ortholog of Candida albicans WO-1 : CAWG_05543		orf19.2943.5	0.716527		0.516943		0.466805		0.106921
C2_01400C			0.938861	0.602028				-0.00621663	0.995898					-0.914007	0.462655		ESC4	Protein similar to S. cerevisiae Esc4; a protein that represses transposition; transposon mutation affects filamentation; rat catheter biofilm repressed	RTT107	orf19.1445,orf19.9020	5.67541		8.50859		4.12769		5.09407
C4_01120C	-0.285614	0.849066	0.936613	0.617971	-1.47809	0.230062		-0.205467	0.949955		-0.899914	0.366867		-1.1552	0.344847			Predicted triglyceride lipase; Spider biofilm induced	LIH1	orf19.4678,orf19.12147	0.452413	57.7449	17.9158	39.4509	0.300189	0	8.88047	17.6268
C2_07220W			0.936187	0.34698				0.939139	0.240659	0.472321				-0.0518154	0.864884	0.937537		Putative 20S proteasome assembly protein; filament induced; induced by alpha pheromone in SpiderM medium	ADD66	orf19.2278,orf19.9818	39.2343		101.111		54.4499		90.402
C5_03830C			0.932997	0.517564				0.550336	0.5676	0.764481				-0.442633	0.685086			Ortholog(s) have chromatin binding, protein complex scaffold activity and role in RNA polymerase II transcriptional preinitiation complex assembly, histone acetylation	TAF9	orf19.1111,orf19.8708	21.1166		27.2086		23.5325		22.2989
C2_01490C			0.931822	0.30848				0.999518	0.210425	0.437793				0.0365074	0.907518	0.959489		Putative RNA polymerase transcription factor TFIIH core component; possibly an essential gene, disruptants not obtained by UAU1 method	SSL1	orf19.1457,orf19.9032	13.1659		45.1113		19.4647		43.2212
C7_03920C			0.929061	0.277771				1.54465	0.0114421	0.0677864				0.529326	0.102877	0.337051	RPP1B	Conserved acidic ribosomal protein, likely involved in regulation of translation elongation; interacts with Rpp2A; 1 of 4 similar C. albicans ribosomal proteins (Rpp1A, Rpp1B, Rpp2A, Rpp2B); induced by Tbf1; Spider biofilm repressed	RPP1B	orf19.7188	259.227		448.146		621.854		592.741
C6_04560W			0.928418	0.0317345				0.781098	0.0330049	0.136462				-0.20688	0.482655	0.713243		Putative ortholog of mammalian electron transfer flavoprotein complex subunit ETF-alpha; Spider biofilm repressed	AIM45	orf19.2150,orf19.9697	97.9367		231.696		126.49		194.807
CR_01910C			0.927675	0.703045				1.26503	0.461985					0.340234	0.836429			Putative dethiobiotin synthetase; transcript upregulated in clinical isolates from HIV+ patients with oral candidiasis; Hap43-repressed; GlcNAc-induced protein; Spider biofilm induced	BIO4	orf19.2590,orf19.10121	5.92903		4.59906		10.7204		6.20432
C4_00980C			0.927341	0.803176				-1.06877	0.782058					-2.13149	0.326687		MRV1	Ortholog of Candida albicans WO-1 : CAWG_03682		orf19.4691,orf19.12160	0.197824		0.575624		0		0.0175542
C1_09210C			0.923931	0.37863				1.26383	0.149278	0.356266				0.2241	0.644904	0.817699		Putative transporter; slightly similar to the Sit1p siderophore transporter; Gcn4p-regulated; fungal-specific; induced by Mnl1p under weak acid stress	VBA5	orf19.4779,orf19.12243	10.6645		55.8429		18.6273		58.0137
CR_10830C			0.922915	0.536015				0.89365	0.124771	0.319398				-0.0663329	0.964364			Mitochondrial ribosomal protein of the large subunit; Spider biofilm repressed	MRPL25	orf19.7675	53.5537		21.222		71.9748		21.427
C5_04620C			0.922288	0.52118				1.35379	0.334813					0.327909	0.547794			Ortholog(s) have membrane insertase activity, role in mitochondrial respiratory chain complex IV assembly, protein insertion into mitochondrial membrane from inner side and integral component of mitochondrial inner membrane localization	COX18	orf19.3946,orf19.11428	5.24412		20.4617		8.7108		22.1839
CR_09930W	2.71517	0.0584664	0.921988	0.506164	0.804635	0.501929		-0.799615	0.323376	0.563699	-1.5485	0.0806913	0.32438	-1.70446	0.124315	0.381117		Protein of unknown function; induced by alpha pheromone in SpiderM medium	YDR124W	orf19.7567	30.0858	32.8946	54.4305	162.193	12.8167	71.6996	18.3268	64.602
C5_00260W			0.921204	0.169865				1.79627	0.000247037	0.00395546				0.807298	0.0353621	0.181729		Ortholog(s) have ribose phosphate diphosphokinase activity and role in 5-phosphoribose 1-diphosphate biosynthetic process, cytokinesis, fungal-type cell wall organization	PRS1	orf19.969,orf19.8584	38.2178		165.403		101.367		254.901
C1_10200C			0.919543	0.512167				0.696946	0.645572					-0.32263	0.503426	0.727518		Predicted MFS family membrane transporter, member of the drug:proton antiporter (12 spanner) (DHA1) family; Spider biofilm induced	HOL1	orf19.4889,orf19.12354	2.68824		27.2517		3.06381		22.4322
CR_09110C			0.919134	0.237672				1.113	0.0323476	0.134844				0.16132	0.802203	0.904027		Putative oxidoreductase; similar to S. cerevisiae Pga3p; possible Kex2p substrate	PGA3	orf19.7307	36.2884		55.0826		58.7344		65.6101
C1_09260C			0.917083	0.54526				0.520538	0.655091	0.81756				-0.493816	0.394868	0.648367	PTC1	Putative protein phosphatase of the Type 2C-related family (serine/threonine-specific), similar to S. cerevisiae Ptc1p; mutant shows virulence defect	PTC1	orf19.4785,orf19.12249	24.0367		51.214		25.2899		37.0806
CR_05460W			0.917065	0.474653				0.360127	0.538432	0.743054				-0.582399	0.617514	0.803588		Ortholog(s) have role in positive regulation of cellular response to hypoxia, protein localization to Golgi apparatus, protein processing, regulation of protein glycosylation	DSC3	orf19.3517	38.912		51.4891		39.0406		38.2667
C1_13390W	-0.903198	0.66468	0.916977	0.376517	-2.6312	0.0399161		0.270466	0.736092	0.868195	-1.01127	0.525838		-0.64599	0.236166	0.516991		Protein of unknown function; rat catheter biofilm induced		orf19.4965,orf19.12430	13.7085	453.671	17.5316	73.6465	12.2644	12.8035	11.6645	47.3856
C7_01220W			0.916783	0.198499				1.37212	0.0188711	0.0934872				0.378661	0.444004	0.686684	GCN3	Putative translation initiator; downregulated in the presence of human whole blood or polymorphonuclear (PMN) cells	GCN3	orf19.6904	24.5955		37.4309		47.4722		47.5626
C1_03310W			0.91652	0.331227				0.365217	0.440948	0.67105				-0.577951	0.480083	0.710201		Putative DNA translocase; Spider biofilm repressed	ARP7	orf19.3027,orf19.10545	106.426		94.1041		101.477		66.9535
C2_01870C			0.914901	0.662444				0.274105	0.860961					-0.618988	0.585855			Putative transcription factor with zinc finger DNA-binding motif; Hap43p-repressed gene		orf19.1496,orf19.9073	8.02109		10.1046		6.33282		7.20655
C2_04290W			0.914206	0.16622				1.20761	0.0144538	0.0797071				0.225614	0.527963	0.746119	RIM11	Ortholog of S. cerevisiae Rim11; a protein kinase involved in meiosis and sporulation in S. cerevisiae; mutant is viable	RIM11	orf19.791,orf19.8410,orf19.1593	48.3448		125.861		82.5996		133.267
C2_07550W			0.912128	0.467219				-0.126137	0.836774	0.929433				-1.02508	0.34292	0.61356		Plasma membrane protein; repressed by nitric oxide		orf19.1872,orf19.9428	114.758		116.706		79.5042		63.6921
C1_09140C			0.911158	0.0306731				0.781881	0.0546971	0.189712				-0.207008	0.385876	0.643285	SSU81	Predicted adaptor protein involved in activation of MAP kinase-dependent signaling pathways; links response to oxidative stress to morphogenesis and cell wall biosynthesis; caspofungin repressed	SHO1	orf19.4772,orf19.12235	60.8764		265.416		80.0401		217.233
CR_00600C	0.00866212	0.994607	0.910476	0.599356	-1.11684	0.31801		-1.19327	0.317521	0.558352	-0.855874	0.341598		-2.06574	0.0250211	0.145891		Ortholog(s) have role in endocytosis and actin cortical patch, cellular bud neck, cytoplasm localization	LDB17	orf19.7473	23.6384	272.965	29.9925	171.585	7.88003	73.1629	7.77659	76.8587
CR_03690W	0.297286	0.870149	0.908849	0.0778954	-0.0261724	0.985998	0.987558	0.296943	0.365351	0.604111	-0.108098	0.912622	0.960876	-0.674199	0.0763886	0.28438		Has domain(s) with predicted hydrolase activity and role in cellular process		orf19.4368,orf19.11846	129.265	244.226	229.384	84.9265	118.52	165.825	135.955	75.086
CR_09010C			0.908441	0.120869				0.0294339	0.947037	0.975297				-0.944017	0.00259828	0.0317219		Putative cystathionine gamma-synthase; decreased levels in stationary phase cultures; Hog1p-induced; Gcn4p-regulated	YHR112C	orf19.7297	171.645		327.149		125.879		167.357
C1_01880C	0.625437	0.724831	0.90811	0.506832	-0.0154798	0.990581		-0.109879	0.887871	0.951013	-0.277512	0.845654		-1.03813	0.378428	0.638299	PTR3	Protein similar to S. cerevisiae Ptr3p, which is a sensor of external amino acids; expression upregulated in an ssr1 null mutant	PTR3	orf19.4535,orf19.12010	8.39849	0	13.6926	9.55733	5.60076	0	7.25166	3.07154
C1_01240W			0.907554	0.603263				-0.200846	0.874993					-1.14824	0.352427	0.621728	IFD3	Putative aldo/keto reductase; Mig1-regulated		orf19.3311,orf19.10821	9.7002		29.1458		6.91428		14.8183
CR_05640C			0.907128	0.557077				-0.532282	0.656125					-1.48784	0.149314	0.416535		Ortholog of C. dubliniensis CD36 : Cd36_30990, C. parapsilosis CDC317 : CPAR2_204660, Candida tenuis NRRL Y-1498 : CANTEDRAFT_104939 and Debaryomyces hansenii CBS767 : DEHA2G23760g		orf19.6650,orf19.13971	22.705		56.8068		11.8842		23.1403
C2_05700W	-2.8064	0.106535	0.90698	0.114654	-0.979987	0.453359	0.640572	1.35572	0.00108124	0.011957	2.24239	0.0455782	0.254571	0.378514	0.207805	0.489003	OSM1	Putative flavoprotein subunit of fumarate reductase; soluble protein in hyphae; caspofungin repressed; stationary phase enriched protein; flow model biofilm induced; Spider biofilm repressed		orf19.6882,orf19.14171	84.8564	873.064	275.001	1323.65	159.062	367.84	322.824	2308.43
C5_01900C			0.906108	0.705676				0.604177	0.727494					-0.398308	0.808576			Protein of unknown function; involved in secretion of proteins that lack classical secretory signal sequences; Spider biofilm induced	NCE101	orf19.3181.1	29.9828		18.5818		31.0722		15.0958
C1_13130C			0.905865	0.53602				0.773478	0.233108	0.463805				-0.151229	0.909197	0.959836		Putative histidine permease; fungal-specific (no human or murine homolog); Hap43p-induced gene		orf19.4940,orf19.12406	12.9778		34.1976		16.8723		35.1111
C4_01870C			0.904419	0.45086				0.739491	0.426639	0.660252				-0.288972	0.344362	0.614816	ERG8	Putative phosphomevalonate kinase; enzyme of the mevalonate pathway of isoprenoid biosynthesis; transcript regulated by Nrg1; possible drug target; not conserved in H. sapiens	ERG8	orf19.4606,orf19.12076	30.5119		53.7885		35.7915		41.3152
CR_10760C			0.903363	0.705096				2.161	0.200922					1.25001	0.458199			Ortholog(s) have role in mitochondrial respiratory chain complex IV assembly and mitochondrial inner membrane localization	COX16	orf19.7665	4.90923		9.32858		17.3493		23.6056
CR_06860C			0.902074	0.246155				-1.07114	0.0506161	0.178271				-1.98981	3.16008e-08	3.975e-06	ARO10	Aromatic decarboxylase; Ehrlich fusel oil pathway of aromatic alcohol biosynthesis; alkaline repressed; protein abundance affected by URA3 expression in CAI-4 strain; Spider biofilm induced	ARO10	orf19.1847,orf19.9405	124.632		75.1758		44.0407		18.5449
C1_13290W			0.901851	0.834878				-0.110579	0.977419					-1.12593	0.665607			Ortholog(s) have role in ascospore wall assembly and ascospore wall, cytosol, endoplasmic reticulum, mitochondrion, prospore membrane localization	SPS22	orf19.4955,orf19.12420	0		1.50789		0		0
CR_04930W			0.900127	0.181836				1.00133	0.0376775	0.150095				0.0141303	0.975601	0.990636	PEX14	Ortholog(s) have peroxisome matrix targeting signal-1 binding, peroxisome matrix targeting signal-2 binding, protein binding, bridging activity	PEX14	orf19.1805,orf19.9371	35.6568		59.2612		52.512		52.0331
C1_11500C			0.899727	0.537809				0.827345	0.293072	0.529957				-0.0531561	0.964474	0.986988	ARO7	Putative chorismate mutase; fungal-specific (no human or murine homolog); alkaline upregulated	ARO7	orf19.1170,orf19.8763	44.5146		40.1672		59.9552		43.666
C1_11790W			0.899568	0.549354				0.531944	0.564942					-0.398511	0.75526			Ortholog(s) have thymidylate kinase activity, uridylate kinase activity, role in dTDP biosynthetic process, dTTP biosynthetic process, dUDP biosynthetic process and cytosol, nucleus localization	CDC8	orf19.1137,orf19.8730	14.1269		20.309		16.4618		17.499
C3_00180C			0.89912	0.533115				0.270912	0.708218	0.854413				-0.652795	0.613541	0.800058	DAL1	Putative allantoinase; transcript regulated by Nrg1 and Mig1; macrophage/pseudohyphal-repressed	DAL1	orf19.5454,orf19.12909	9.97895		20.42		9.00342		14.0836
CR_03500W			0.897488	0.27065				0.553519	0.419647	0.654598				-0.459386	0.328414	0.602392	CIT1	Citrate synthase; induced by phagocytosis; induced in high iron; Hog1-repressed; Efg1-regulated under yeast, not hyphal growth conditions; present in exponential and stationary phase; Spider biofilm repressed; rat catheter biofilm induced	CIT1	orf19.4393,orf19.11871	316.794		1080.9		357.262		697.01
C4_06750C			0.895997	0.750748				-0.495715	0.898491					-1.43461	0.319692			Protein of unknown function; flow model biofilm induced		orf19.3134,orf19.10646	0.0971728		4.90347		0		1.94584
C1_11470C			0.893345	0.612831				1.16247	0.233356					0.258871	0.862912		DPP1	Putative diacylglycerol pyrophosphate phosphatase of diacylglycerol production for phospholipid biosynthesis; downregulation correlates with clinical development of fluconazole resistance		orf19.656,orf19.8271	10.3526		16.1344		18.5142		20.448
C6_04030W			0.892167	0.114657				0.611649	0.25878	0.491825				-0.361764	0.24858	0.529157	ALG2	Putative mannosyltransferase involved in cell wall mannan biosynthesis; transcription is elevated in chk1, nik1, and sln1 homozygous null mutants	ALG2	orf19.1221,orf19.8808	27.7223		54.213		30.8408		40.4105
C7_04320W	-0.709174	0.690703	0.891925	0.771341	-0.0154798	0.990581		-0.556618	0.886018		1.00746	0.487062		-1.48674	0.404905			Protein of unknown function; Hap43-repressed gene		orf19.7130	0.0920864	0	5.39762	0	0	0	1.8837	8.21644
C7_00270W			0.891371	0.606966				1.39132	0.361027					0.383973	0.444504	0.686946		Ortholog(s) have fluoride transmembrane transporter activity, role in fluoride transmembrane transport and endoplasmic reticulum, plasma membrane localization	FEX1	orf19.7095	5.1873		27.379		10.6538		35.1019
C1_10330C			0.890924	0.540207				-0.493737	0.552265	0.752252				-1.36566	0.263607	0.5437		Ortholog(s) have nucleosome binding activity, role in chromatin silencing at telomere, histone exchange and Swr1 complex, cytosol, nuclear chromosome, telomeric region, nuclear periphery localization	ARP6	orf19.4904,orf19.12369	18.6937		24.9024		9.75321		10.8893
C5_04770W			0.890342	0.462472				-0.0878024	0.869365	0.943441				-0.998189	0.375793	0.636628		Ortholog(s) have mitochondrion localization	FMP10	orf19.3963,orf19.11445	55.2425		44.4462		38.0027		24.7599
C1_10750C			0.888771	0.602157				0.50889	0.688965	0.842813				-0.413946	0.481421	0.711673		Putative vacuolar H+ ATPase subunit e of the V-ATPase V0 subcomplex; added to Assembly 21 based on comparative genome analysis	VMA9	orf19.2343.1	108.327		142.867		118.361		89.8463
C1_01010W			0.888499	0.380524				0.954978	0.178008	0.396242				-0.00800349	0.990678	0.996971		Plasma membrane-localized protein; repressed by nitric oxide; Hap43p-repressed gene		orf19.3290,orf19.10800	49.0884		120.801		71.1311		98.8513
C1_11090C			0.888373	0.15914				0.683984	0.150289	0.357743				-0.255472	0.608877	0.797672		Ortholog(s) have role in mRNA polyadenylation, pre-mRNA cleavage required for polyadenylation and cytosol, mRNA cleavage and polyadenylation specificity factor complex, nuclear chromatin localization	PFS2	orf19.2307,orf19.9843	24.9802		46.4771		29.5901		39.1532
C2_02020W			0.88674	0.249527				0.333663	0.468255	0.696504				-0.584127	0.367687	0.632427		Ortholog(s) have Lys48-specific deubiquitinase activity, thiol-dependent ubiquitin-specific protease activity	UBP14	orf19.1516,orf19.9091	32.8898		64.2042		31.8215		46.1445
C4_02050W			0.886666	0.502813				1.62466	0.0964183	0.271284				0.645984	0.362424	0.627889	HGH1	Putative HMG1/2-related protein; transcript regulated by Mig1	HGH1	orf19.4587,orf19.12056	15.7841		19.8229		34.0844		32.4104
C5_01310W	-0.344547	0.815851	0.883399	0.668197	-0.424658	0.735969		1.1056	0.423115		0.180209	0.835299		0.169163	0.918511			Ortholog of S.pombe SPCC825.05c; a predicted splicing coactivator; transcription repressed in azole-resistant strain overexpressing CDR1 and CDR2; induced by benomyl treatment		orf19.1938,orf19.9493	5.74129	16.7392	13.7453	109.599	9.06582	0	16.5454	118.027
C7_03680W	-1.80094	0.327138	0.882826	0.601784	-1.69521	0.259636	0.480554	0.693734	0.351975	0.592706	0.283562	0.800886	0.910188	-0.208189	0.89609			Ortholog of C. dubliniensis CD36 : Cd36_73260 and Candida albicans WO-1 : CAWG_05699		orf19.6703,orf19.13995,orf19.5509	12.7341	438.944	6.82404	111.538	15.5351	116.085	6.2965	129.662
C4_01200C	-4.7852		0.882794	0.47382	-4.44615	0.0102539	0.104194	-0.137601	0.840007	0.93117	0.161262	0.875568		-1.0501	0.31447	0.590074	AAT22	Aspartate aminotransferase; nitrogen metabolism; similar but not orthologous to S. cerevisiae Aat2; clade-associated gene expression; protein levels decrease in stationary phase yeast; mutant is viable; flow model biofilm repressed		orf19.4669,orf19.12139	42.7544	1067.39	28.6199	44.4741	29.2391	0	15.3147	55.3615
C1_10370W			0.882553	0.830348				-0.110579	0.977419					-1.10626	0.63292			Dubious open reading frame		orf19.4908,orf19.12374	0		0.397737		0		0.0635746
C7_02460C			0.882471	0.285248				0.854165	0.0679231	0.217192				-0.0557814	0.936731	0.976353		Putative ortholog of S. cerevisiae Npa3p; possibly essential for growth (however, depletion mutant is viable)	NPA3	orf19.6463,orf19.13821	71.8964		40.7899		93.9012		41.7609
C4_06950W			0.882311	0.714875				0.193738	0.928111					-0.77143	0.640775			Predicted pseudouridine synthase; Spider biofilm induced	PUS5	orf19.3114,orf19.10626	2.48584		12.5646		2.17413		7.86855
C5_00640C			0.881324	0.568887				0.244745	0.836075	0.929433				-0.744047	0.43055	0.679387	SAM51	Component of the SAM complex involved in mitochondrial protein import, involved in beta-barrel protein assembly; member of the Omp85 protein family		orf19.925,orf19.8540	10.2401		44.6095		9.35697		27.838
CR_05330W	0.581931	0.73177	0.880942	0.687092	-0.0422764	0.974731	0.982827	0.763438	0.665332		-0.148093	0.891878	0.956628	-0.228937	0.873017			Protein of unknown function; Spider biofilm repressed		orf19.5288.1	17.1172	464.559	85.0352	809.561	22.2417	325.91	77.5478	523.277
C2_00320W			0.880061	0.384572				1.12872	0.0685582	0.217696				0.166437	0.813046	0.909278		Ortholog(s) have protein anchor activity, role in protein insertion into ER membrane, retrograde vesicle-mediated transport, Golgi to ER and GET complex, mitochondrion localization	GET1	orf19.2101,orf19.9649	93.2704		100.198		142.742		86.6772
C2_02220C			0.878676	0.528779				1.1121	0.15817	0.36933				0.19469	0.870942			Protein of unknown function; F-12/CO2 early biofilm induced		orf19.1539,orf19.9113	15.9029		10.3341		26.5017		12.8264
C5_00980W	0.894677	0.604449	0.878663	0.422014	-0.547688	0.708469	0.819731	1.38161	0.196864	0.421257	-0.919784	0.344911	0.594988	0.431014	0.200857	0.481889	TRY3	RING-finger transcription factor; regulator of yeast form adherence; required for yeast cell adherence to silicone substrate; Spider biofilm induced		orf19.1971,orf19.9527	6.43668	521.354	59.7195	541.976	11.8441	377.985	74.3761	411.881
C4_05450C			0.878451	0.217419				1.03668	0.0246492	0.110508				0.0942863	0.810177	0.90746	CBR1	Putative cytochrome B5 reductase; plasma membrane-localized	CBR1	orf19.1801,orf19.9367	263.164		248.419		395.033		233.674
C2_04030C			0.877537	0.242193				0.251165	0.640916	0.807866				-0.691908	0.233257	0.5153	ACP12	Putative mitochondrial acyl carrier protein	ACP1	orf19.819,orf19.8439	114.849		159.445		103.099		95.4011
C4_02460W			0.876188	0.471705				-0.0934941	0.884949	0.950255				-0.986329	0.35335	0.622033		Ortholog(s) have HDEL sequence binding activity, role in ER to Golgi vesicle-mediated transport, protein retention in ER lumen and Golgi apparatus, integral component of endoplasmic reticulum membrane localization	ERD2	orf19.2756,orf19.10270	63.49		51.9472		43.7615		28.7182
C4_04450C	-2.68886		0.876041	0.177189	1.04618	0.494947	0.678141	1.54552	0.000933006	0.010838	4.34988			0.611192	0.041867	0.199529	ATG1	Putative protein serine/threonine kinase; predicted role in vesicle formation in autophagy and the cytoplasm-to-vacuole targeting (Cvt) pathway; Spider biofilm induced	ATG1	orf19.3841,orf19.11322	38.2799	327.423	82.0044	459.866	80.8121	465.329	112.258	1786.96
CR_10350C	-2.11204	0.23334	0.875896	0.174916	-1.39884	0.324482	0.5391	0.18627	0.734439	0.867455	0.804249	0.48758	0.699932	-0.76106	0.0247696	0.145101	TRX1	Thioredoxin; involved in response to reactive oxygen species; biofilm, benomyl, flucytosine, peroxide, Hap43 induced; amphotericin B, caspofungin repressed; induced by human neutrophils; macrophage-repressed gene	TRX1	orf19.7611	204.808	3332.91	750.978	5908.95	177.567	1572.02	440.196	4407.43
C6_01150W	3.13128	0.10855	0.875686	0.529762	1.8863	0.22863	0.447841	-0.550667	0.487301	0.71332	-0.95084	0.278599	0.535455	-1.39384	0.2026	0.483886	CDC20	Activator of anaphase-promoting complex/cyclosome; induced under Cdc5 depletion; member of conserved Mcm1 regulon; mRNA expression peaks at cell-cycle G2/M phase; mRNA binds She3 and is localized to buds of yeast cells and to hyphal tips	CDC20	orf19.122,orf19.7769	27.863	137.408	50.3027	91.1049	14.4051	356.352	21.7542	53.7456
C3_01490W			0.874213	0.235749				1.81297	0.000198549	0.00333353				0.878315	0.027348	0.153248	RPS7A	Ribosomal protein S7; genes encoding cytoplasmic ribosomal subunits, translation factors, and tRNA synthetases are downregulated upon phagocytosis by murine macrophage; Spider biofilm repressed	RPS7A	orf19.1700,orf19.9267	285.485		303.757		733.163		502.155
C4_00940W	1.29491	0.443359	0.869673	0.678133	-1.3274	0.278044		0.190366	0.888244		-2.00097	0.0529902		-0.7666	0.629422			Ortholog(s) have ATPase activity, tRNA binding activity, role in protein urmylation, regulation of transcription from RNA polymerase II promoter, tRNA wobble uridine modification and Elongator holoenzyme complex localization	ELP6	orf19.4701,orf19.12171	9.68481	109.99	10.6342	166.62	8.2257	0	6.70344	43.38
C3_02180C			0.86911	0.561993				1.72528	0.0125175	0.0720973				0.85097	0.533473			Deoxyhypusine synthase; catalyzes formation of deoxyhypusine, the first step in hypusine biosynthesis; Spider biofilm repressed	DYS1	orf19.1626,orf19.9194	14.1353		12.9695		34.655		25.4795
C6_04050W			0.868506	0.500174				0.317633	0.639044	0.80604				-0.552811	0.621849	0.80628		Ortholog of Spathaspora passalidarum NRRL Y-27907 : SPAPADRAFT_149713		orf19.1219	18.6511		45.903		17.581		34.9448
C7_03340C			0.868179	0.678068				0.602783	0.750436					-0.335065	0.770791		PRR2	Putative serine/threonine protein kinase; mutation confers resistance to 5-fluorocytosine (5-FC)		orf19.1341,orf19.8921	2.98516		9.6764		3.27184		8.66937
C1_02410C	0.664821	0.608655	0.867572	0.533077	-0.194208	0.857916		-0.133729	0.880053	0.949176	-0.606383	0.521656	0.719633	-0.970461	0.311689	0.587834		Ortholog(s) have COPI-coated vesicle, Golgi apparatus localization	YOL107W	orf19.2928,orf19.10445	41.7233	127.795	52.0425	205.623	29.2784	84.9458	29.7255	113.474
C5_05000C	4.73747		0.862479	0.371949	4.29777			1.05904	0.167122	0.381008	0.11268	0.907405	0.960532	0.172893	0.693783	0.842074		Ortholog(s) have acylglycerol lipase activity, role in cellular lipid metabolic process and cytosol, nucleus localization	ROG1	orf19.3991,orf19.11474	10.9428	166.555	19.7254	101.169	16.6493	1811.49	22.2348	108.223
C1_09670C			0.862112	0.616713				-0.325293	0.789455	0.903627				-1.23289	0.245805			Has domain(s) with predicted DNA binding activity, role in DNA recombination, DNA repair, DNA replication and nucleus localization		orf19.4830,orf19.12293	62.7628		56.4561		36.223		26.2174
C4_01070W			0.860933	0.775587				-2.12401	0.553102					-2.99042	0.119809		HGT17	Putative MFS family glucose transporter; 20 members in C. albicans; 12 probable membrane-spanning segments; induced at low (0.2%, compared to 2%) glucose in rich media; Spider biofilm induced		orf19.4682,orf19.12151	0.417271		1.59232		0.0266815		0.181622
C4_04270W			0.860331	0.689441				-0.852993	0.654499					-1.70492	0.168646			Ortholog(s) have ureidoglycolate lyase activity and cytosol, nucleus localization	DAL3	orf19.1421,orf19.8997	7.064		19.4724		3.25448		6.70967
C3_06750W			0.859545	0.229038				0.951619	0.106453	0.289863				0.0114917	0.975465	0.990636		Ortholog(s) have P-P-bond-hydrolysis-driven protein transmembrane transporter activity, protein transporter activity, structural molecule activity	SSS1	orf19.6828.1	194.073		298.666		283.639		296.2
C5_01980C	1.25754	0.397216	0.859261	0.168124	-1.56385	0.200579		0.663095	0.249136	0.482328	-2.23692	0.0202862	0.218033	-0.271077	0.509165	0.73133		Ortholog(s) have Golgi apparatus, endoplasmic reticulum, fungal-type vacuole localization	SSP120	orf19.3173,orf19.10683	42.7707	238.722	51.4993	119.683	50.1975	59.4851	41.6861	29.2978
C2_06270W			0.859064	0.758527				1.27833	0.736837					0.400006	0.79637			Ortholog of C. dubliniensis CD36 : Cd36_20660, C. parapsilosis CDC317 : CPAR2_104730, Candida tenuis NRRL Y-1498 : CANTEDRAFT_133951 and Debaryomyces hansenii CBS767 : DEHA2F02068g		orf19.5489,orf19.12944,orf19.12945,orf19.5490	0.0712926		1.19973		0.251582		1.76221
C5_01775C			0.856894	0.330001				0.00632676	0.990833	0.995988				-0.863935	0.20607	0.486635	OBPALPHA	Similar to oxysterol binding protein; non-sex gene located within the MTLalpha mating-type-like locus		orf19.10709, orf19.10710	56.8105		54.7933		43.1807		32.6435
C1_14430C			0.856715	0.376088				0.178088	0.797178	0.909212				-0.732715	0.18859	0.46747		Protein with a predicted NADP-dependent oxidoreductase or aldo-keto reductase domain; Hap43-repressed; Spider biofilm repressed		orf19.7260	59.9369		87.1016		51.2621		45.0001
C3_07360W	0.627501	0.708358	0.856423	0.621198	-1.81504	0.140155		0.615085	0.706413		-1.76363	0.0809936	0.32438	-0.324161	0.551218	0.75916	DLD2	Ortholog(s) have D-lactate dehydrogenase (cytochrome) activity, role in lactate catabolic process and mitochondrial inner membrane localization	DLD1	orf19.6755,orf19.14047	3.93504	45.5113	22.9518	103.162	4.61795	0	18.5875	39.6532
CR_04560C			0.85536	0.475091				0.425422	0.393611	0.632195				-0.45974	0.684589	0.837281		Ortholog(s) have 5'-3' exodeoxyribonuclease activity involved in UV-damage excision repair, 5'-flap endonuclease activity, double-stranded DNA 5'-3' exodeoxyribonuclease activity, single-stranded DNA 5'-3' exodeoxyribonuclease activity	RAD27	orf19.547,orf19.8182	33.7319		27.4234		33.6798		21.8263
C3_02640C			0.854535	0.240929				3.21802	2.77545e-10	5.48085e-08				2.24079	7.49208e-08	7.40467e-06	ZCF1	Zn(II)2Cys6 transcription factor; transcript regulated during hypha formation; 5'-UTR intron; mutants show decreased colonization of mouse kidneys; flow model biofilm induced; Spider biofilm induced		orf19.255,orf19.7887	14.4604		62.8503		105.166		253.626
C2_08690C			0.854417	0.415017				-0.365239	0.607582	0.785882				-1.21044	0.0278797	0.155549		Ortholog of C. dubliniensis CD36 : Cd36_22860, C. parapsilosis CDC317 : CPAR2_806540, Candida tenuis NRRL Y-1498 : CANTEDRAFT_108823 and Debaryomyces hansenii CBS767 : DEHA2B13596g		orf19.3607,orf19.11090	96.356		79.1594		54.0541		36.1298
C4_02390W			0.853968	0.111978				0.40136	0.243029	0.475399				-0.524515	0.0868414	0.305855	PGA62	Adhesin-like cell wall protein; putative GPI-anchor; fluconazole-induced; induced in high iron; induced during cell wall regeneration; Cyr1 or Ras1 repressed; Tbf1 induced		orf19.2765,orf19.10281	6515.97		3818.18		6814.96		2432.76
C2_10540W			0.853556	0.515589				0.271109	0.646534	0.813217				-0.617195	0.624596			Putative transcription factor with zinc finger DNA-binding motif; possible ortholog of S. cerevisiae Mig2p		orf19.5326,orf19.12786	65.972		29.5514		62.4699		21.3864
C1_00730C	3.15116	0.0952125	0.853522	0.10836	1.14084	0.432148	0.627408	0.27355	0.498431	0.721319	-1.59126	0.109046	0.360384	-0.626145	0.0519413	0.227059	CMP1	Catalytic subunit of calcineurin (Ca[2+]-calmodulin-regulated S/T protein phosphatase); required for wild-type virulence, resistance to high pH, Na(+), Li(+), Mn(2+), and fluconazole tolerance; micafungin is fungicidal to null mutant	CMP2	orf19.6033,orf19.13454	84.3998	447.323	129.787	422.95	76.2033	766.964	83.4129	213.335
C2_08110W			0.853118	0.565215				0.0336096	0.977369					-0.855607	0.449397	0.69065	RAD57	Putative DNA recombination and repair protein; induced by interaction with macrophage; transcript is regulated by Nrg1, Mig1, and Tup1; essential protein; S. cerevisiae ortholog is essential	RAD57	orf19.2174,orf19.9720	4.61246		23.3756		3.88361		14.3243
C4_00140C			0.851646	0.196508				1.39338	0.00164826	0.0165906				0.480072	0.201954	0.482898	HIS4	Multifunctional enzyme that catalyzes three steps of histidine biosynthesis, with phosphoribosyl-AMP cyclohydrolase, phosphoribosyl-ATP diphosphatase, and histidinol dehydrogenase activities; required for wild-type adhesion to human calls	HIS4	orf19.5639,orf19.13084	48.1851		94.3197		94.0526		115.655
C3_06910C			0.850788	0.219982				-0.267677	0.467375	0.695695				-1.14795	0.0576949	0.241103	TPD3	Subunit of protein serine/threonine phosphatase PPA2, involved in regulation of cytokinesis and morphogenesis; forms complex with catalytic subunit Pph21p that dephosphorylates septin Sep7p	TPD3	orf19.6810,orf19.14102	107.4		180.948		68.0699		88.0696
C1_05330C			0.848832	0.296611				0.99623	0.181335	0.400638				0.102291	0.761832	0.880882		Predicted SCF ubiquitin ligase complex protein; Spider biofilm induced; rat catheter biofilm induced	YDR306C	orf19.432,orf19.8062	12.4623		36.1712		18.5809		36.651
C2_04130W	-1.68951	0.292474	0.848705	0.328776	-1.09432	0.372423		0.916563	0.153368	0.361991	0.804883	0.437907	0.657579	0.058927	0.880346	0.945489		Ortholog(s) have role in histone deacetylation, negative regulation of chromatin silencing at rDNA and negative regulation of chromatin silencing at silent mating-type cassette, more	DEP1	orf19.808,orf19.8428	32.1451	103.424	48.1157	149.304	45.9012	27.518	49.9063	250.015
CR_09510C			0.84861	0.34451				0.344533	0.50532	0.72313				-0.525735	0.463555	0.700967		Putative mitochondrial protein; Hap43p-induced gene	CIR1	orf19.6612	147.095		97.2069		138.702		70.5587
C7_01960W	-5.86464	0.0030077	0.84837	0.605491	-4.641	0.00375795	0.0849565	-0.211588	0.833121	0.928252	1.10942	0.213712		-1.12078	0.380719	0.640154		S. cerevisiae ortholog Inp1 is a peripheral membrane protein of peroxisomes involved in peroxisomal inheritance; induced by Mnl1 under weak acid stress	INP1	orf19.6525,orf19.13878	13.7615	3287.65	45.025	110.641	8.71817	146.036	23.2395	252.366
C2_08130W			0.847707	0.267232				0.048059	0.887185	0.951013				-0.840248	0.238373	0.51916	ARA1	D-Arabinose dehydrogenase; dehydro-D-arabinono-1,4-lactone synthesis; active on D-arabinose, L-fucose, L-xylose, L-galactose; inhibited by metal ions, thiol group-specific reagents; induced on polystyrene adherence; Spider biofilm induced	ARA1	orf19.2172,orf19.9718	174.827		167.378		138.344		100.986
C3_05020W	-3.85745	0.0452868	0.847014	0.630581	-4.53546			-0.162564	0.911262		-0.838068	0.349088		-1.09347	0.377171	0.637494		Ortholog(s) have fungal-type vacuole localization	MTC6	orf19.5971,orf19.13392	3.39589	2349.57	19.5807	203.782	2.15039	73.1629	10.1297	85.6454
CR_01490C	-4.67863		0.846914	0.339388	-2.19682	0.123124		0.656372	0.30847	0.549353	3.30057			-0.280183	0.636397	0.813326		Protein with a predicted role in protein translocation from the endoplasmic reticulum	SBH2	orf19.2533.1	111.884	250.402	319.445	827.199	132.295	16.5353	227.331	1820.46
CR_09180W	-0.028415	0.986126	0.846747	0.131968	-2.07639	0.116999		-0.404116	0.347481	0.59015	-1.41625	0.153392	0.417516	-1.29234	0.00307321	0.0350566	CDG1	Putative cysteine dioxygenases; role in conversion of cysteine to sulfite; transcript regulated upon white-opaque switch; rat catheter, Spider and flow model biofilm induced		orf19.7314	105.433	166.619	128.424	146.037	60.0481	28.2462	53.6434	82.9247
C1_12640W			0.846394	0.679776				-0.722302	0.728091					-1.58013	0.136259			Ortholog(s) have role in mitochondrial respiratory chain complex assembly, proteolysis and mitochondrial inner membrane peptidase complex localization	SOM1	orf19.6359,orf19.13716	7.43354		25.1608		3.46525		8.90794
C1_10780C			0.846145	0.376166				0.00192506	0.99775	0.998913				-0.86687	0.144524	0.409502	HNT1	Protein with similarity to protein kinase C inhibitor-I; protein level decreases in stationary phase cultures	HNT1	orf19.2341,orf19.9877	123.73		200.037		94.922		116.368
C5_01080C	-0.640662	0.69941	0.845891	0.312985	-0.399611	0.75063	0.851521	0.612926	0.322758	0.562859	0.866428	0.456257	0.676264	-0.262902	0.683857	0.836982	GDS1	Putative mitochondrial protein; Hap43-repressed gene; Spider biofilm induced	GDS1	orf19.1963,orf19.9519	19.3789	333.635	86.5908	426.001	21.9182	169.761	75.0485	431.598
C5_05380W			0.845199	0.0474607				0.548161	0.108242	0.292364				-0.35103	0.196763	0.475969	RPN5	Putative COP9 signalosome component; macrophage/pseudohyphal-repressed	RPN5	orf19.4032,orf19.11515,orf19.11517,orf19.4034	130.001		165.303		140.902		126.312
C1_07260C			0.845123	0.388829				0.524997	0.503089	0.721433				-0.343861	0.354137	0.622364		Ortholog(s) have DNA replication origin binding, single-stranded DNA binding activity	MCM10	orf19.4441,orf19.11921	17.6047		31.1627		18.4719		23.0242
C3_01330W	0.422244	0.797934	0.844044	0.323021	-1.51457	0.220848		0.606256	0.357587	0.596905	-1.33868	0.17833	0.433459	-0.280308	0.343291	0.613732	ZCF8	Predicted Zn(II)2Cys6 transcription factor; repressed by fluphenazine treatment; required for yeast cell adherence to silicone substrate		orf19.1718,orf19.9286	21.0447	174.452	39.263	250.746	22.5286	30.7284	29.9927	152.723
C3_00060W			0.843899	0.809254				-0.495715	0.898491					-1.40182	0.440948		TLO7	Member of a family of telomere-proximal genes of unknown function; may be spliced in vivo; rat catheter biofilm repressed		orf19.5467,orf19.12922	0.0839481		1.13002		0		0.318414
C2_08460C	1.46852	0.3544	0.843223	0.64629	-0.0154798	0.990581		-1.31338	0.383328		-1.17072	0.22077		-2.18425	0.0572479			Ortholog(s) have role in purine nucleobase catabolic process and cytosol, nucleus localization		orf19.3633,orf19.11115	16.1911	0	26.8508	105.703	5.29087	0	6.62468	38.4612
C1_03090W			0.842185	0.160915				1.68907	6.50964e-06	0.000228775				0.767037	0.0356696	0.182446	RPS1	Putative ribosomal protein 10 of the 40S subunit; elicits host antibody response during infection; transcript induced during active growth; Spider biofilm repressed	RPS1B	orf19.3002,orf19.10520	723.973		1002.7		1720.82		1488.94
C4_04030W	1.0454	0.564372	0.842003	0.785577	-0.0154798	0.990581		0.873688	0.765163		-0.604197	0.647065		-0.0168415	0.993489		JEN2	Dicarboxylic acid transporter; regulated by glucose repression; induced by Rgt1; disruptants not obtained by UAU1 method; rat catheter and Spider biofilm induced		orf19.5307,orf19.12767	0.326783	0	0.720142	19.0723	0.555525	0	0.749855	8.75299
CR_06560C			0.841261	0.151002				0.0255543	0.955741	0.978937				-0.882547	0.0293116	0.160306		Putative protein involved in apoptosis; Spider biofilm induced	BXI1	orf19.916	111.166		143.515		83.2643		78.6661
C5_00270W			0.840149	0.110472				1.08017	0.00522708	0.0384339				0.178897	0.522686	0.741666	PGA14	Putative GPI-anchored protein; induced during cell wall regeneration; regulated by Ssn6p	YNL190W	orf19.968,orf19.8583	530.516		396.396		874.5		431.685
C2_09980W			0.839855	0.0526972				0.230647	0.46437	0.693211				-0.674441	0.0169729	0.1127		Protein with a PI31 proteasome regulator domain; Hap43-repressed; flow model biofilm induced		orf19.1785,orf19.9351	252.64		247.942		223.866		145.19
C1_14470W			0.838332	0.282189				1.07614	0.114459	0.303289				0.179663	0.716746	0.854271		Putative zinc-finger domain protein with a predicted role in pre-mRNA splicing; Hap43-repressed; Spider biofilm repressed	SAD1	orf19.7265	21.3314		48.2654		34.4057		50.4849
C1_11890W			0.837691	0.552737				0.672333	0.321281	0.561463				-0.221479	0.858568	0.934108		Protein of unknown function; Spider biofilm induced	PXP2	orf19.5278,orf19.12743	60.1656		39.75		72.7567		38.8166
C3_07580W			0.837094	0.558357				0.357731	0.62752	0.79924				-0.479363	0.704923	0.848057		Ortholog of C. dubliniensis CD36 : Cd36_87460, C. parapsilosis CDC317 : CPAR2_808260, Debaryomyces hansenii CBS767 : DEHA2F07084g and Pichia stipitis Pignal : psti_CGOB_00185		orf19.6731.1	80.1784		95.0261		73.9768		75.9409
C1_02220C	1.51836	0.302254	0.836538	0.26736	0.265487	0.809509		-0.557579	0.258423	0.491372	-1.11292	0.266516	0.527275	-1.41601	0.0180814	0.1173		Putative protein of unknown function; stationary phase enriched protein	NNR1	orf19.3679,orf19.11163	83.1435	5.99082	154.088	45.6673	42.1263	6.64159	61.166	19.3848
CR_10790W			0.836483	0.353431				0.55327	0.430438	0.663364				-0.334843	0.457885	0.698267	MAL2	Alpha-glucosidase; hydrolyzes sucrose for sucrose utilization; transcript regulated by Suc1, induced by maltose, repressed by glucose; Tn mutation affects filamentous growth; upregulated in RHE model; rat catheter and Spider biofilm induced	IMA1	orf19.7668	20.7463		33.6428		22.0486		23.842
C6_04480C	-0.71488	0.67234	0.834798	0.416124	-2.83465	0.0305977		0.61807	0.501712	0.721319	-1.41027	0.165726	0.426419	-0.2777	0.609159	0.797672		Ortholog of C. dubliniensis CD36 : Cd36_65220, C. parapsilosis CDC317 : CPAR2_213740, Candida tenuis NRRL Y-1498 : CANTEDRAFT_92162 and Debaryomyces hansenii CBS767 : DEHA2A01056g		orf19.2132,orf19.9679	20.2405	203.439	52.4596	158.502	22.2253	0	42.268	83.0553
C1_00830W	-1.73998	0.247726	0.834637	0.356651	-0.241102	0.855611		1.34674	0.0720245	0.224407	1.74188	0.0476411		0.44546	0.213082	0.493083		Protein with a predicted multidrug transporter domain; Hap43-repressed gene		orf19.6023,orf19.13444	13.6173	154.943	37.3592	34.8387	23.6723	108.79	46.8928	126.403
C7_00810W			0.833292	0.302209				1.01523	0.0945945	0.267588				0.159565	0.638715	0.815046		Ortholog(s) have phosphatase activator activity, role in actin filament organization, endocytosis, mitophagy, regulation of growth, response to heat, response to salt stress and cell periphery, cytosol, nucleus localization	WHI2	orf19.7036	42.7285		43.6421		64.6638		48.0544
C6_02190C	2.32737	0.238074	0.833032	0.585568	-0.914577	0.556501	0.722943	-0.601024	0.471466	0.698525	-2.49962	0.0216334	0.218033	-1.49328	0.233925	0.515406		Putative serine/threonine/tyrosine (dual-specificity) kinase; disruptants not obtained by UAU1 method	MCK1	orf19.3459,orf19.10963	41.8233	643.377	66.3212	596.039	20.8904	203.261	26.7123	166.765
C1_01270W	-3.89025	0.0283019	0.832696	0.339845	-4.28061	0.00401876	0.0877199	-0.677288	0.274025	0.508469	-0.491374	0.590204		-1.55992	0.0290978	0.159557	CTA9	Protein required for normal filamentous growth; induced during the mating process; mRNA binds She3; activates transcription in 1-hybrid assay in S. cerevisiae		orf19.3315,orf19.10825	30.0029	867.44	60.4219	117.914	13.9288	23.24	22.1859	75.1564
C2_06290C	-1.76195	0.342467	0.832344	0.128384	0.199811	0.897708	0.942371	0.556886	0.134397	0.333887	2.42466	0.0529242	0.266366	-0.352619	0.258554	0.537435	ATP14	Putative mitochondrial F1F0 ATP synthase subunit; macrophage/pseudohyphal-induced	ATP14	orf19.5491.1	1055.72	3067.89	1183.34	1186.54	1187.88	2349.82	839.651	1870.89
C1_10530W	-0.905644	0.58586	0.831602	0.505201	-3.79859	0.00454065		-0.582842	0.35252	0.593304	-2.33928	0.016978	0.21016	-1.47567	0.178652	0.456489	SNL1	Ribosome-associated protein predicted to function in protein synthesis; 1 predicted transmembrane domain; rat catheter biofilm repressed		orf19.997,orf19.8612	128.033	742.199	101.14	1148.46	60.3886	0	39.706	335.173
CR_02950C			0.830283	0.610358				1.56333	0.271587					0.689104	0.126313	0.383879		Ortholog(s) have structural constituent of ribosome activity, role in mitochondrial translational initiation and mitochondrial small ribosomal subunit localization	MRP21	orf19.2852,orf19.10371	12.731		63.6556		26.9159		94.3139
CR_02370W	0.268336	0.86442	0.829098	0.232787	-0.963037	0.383247		1.3067	0.0123443	0.0714967	-0.697457	0.48096	0.693794	0.408158	0.224987	0.505915	ERG25	Putative C-4 methyl sterol oxidase; C4-demethylation of ergosterol biosynthesis intermediates, based on similarity to S. cerevisiae Erg25; fluconazole-induced; induced in azole-resistant strain; rat catheter and Spider biofilm induced	ERG25	orf19.3732,orf19.11216	83.3413	116.675	125.493	455.065	158.482	31.4268	165.703	421.769
C3_05890W	0.288851	0.850374	0.827406	0.622055	-1.7538	0.15412		-1.05971	0.361256		-1.78349	0.0698916		-1.94092	0.0962196		TRM12	Ortholog(s) have S-adenosylmethionine-dependent methyltransferase activity, transferase activity, transferring alkyl or aryl (other than methyl) groups activity and role in tRNA methylation, wybutosine biosynthetic process	TRM12	orf19.7369	16.0683	66.2006	24.6206	114.088	5.84146	0	7.37464	25.9911
C5_03080C	1.43559	0.387184	0.825737	0.592407	-0.0154798	0.990581		-0.0263058	0.982283		-1.13883	0.272165		-0.922013	0.349629			Predicted membrane transporter; monocarboxylate porter (MCP) family, major facilitator superfamily (MFS); Spider biofilm induced; rat catheter biofilm repressed	ESBP6	orf19.4337,orf19.11813,orf19.4338	6.11501	0	11.4297	61.5814	4.45816	0	6.66015	24.9858
C5_02910C	0.398606	0.814338	0.825697	0.342189	-1.56163	0.273954	0.499887	1.13432	0.132167	0.330777	-1.35038	0.172007	0.429775	0.213462	0.638783	0.815046	GYP8	Ortholog(s) have GTPase activator activity, role in vesicle-mediated transport and intracellular localization	GYP8	orf19.4315,orf19.11790	8.98428	414.469	36.8156	179.434	13.6063	125.707	39.3255	106.681
C4_02860W			0.825228	0.20321				-0.103544	0.824199	0.923424				-0.955029	0.043748	0.204272		Ortholog(s) have enzyme activator activity, role in chromosome segregation and cytoplasm, nucleus localization	GLC8	orf19.2710,orf19.10225	133.922		170.47		92.3584		90.3827
C5_05390C			0.82473	0.375796				-0.0640744	0.913002	0.961734				-0.885253	0.182298	0.460572	PGA4	GPI-anchored cell surface protein; beta-1,3-glucanosyltransferase with similarity to the A. fumigatus GEL family; transcript induced in RHE model of oral candidiasis; fluconazol-induced	GAS5	orf19.4035,orf19.11518	82.6702		203.385		60.2203		118.776
C2_06710W			0.823569	0.716565				1.44359	0.381855					0.520633	0.738317			Has domain(s) with predicted catalytic activity, coenzyme binding activity and role in cellular metabolic process		orf19.3151,orf19.10661	2.73281		3.6954		5.24503		5.70576
C5_04830W	-0.354961	0.808091	0.823355		1.14022	0.211737	0.442341	0.687542	0.290717	0.527249	1.85565	0.116956	0.37328	-0.172009	0.513887	0.734048	SFL2	Transcription factor involved in regulation of morphogenesis; required for filamentous growth, for virulence in RHE model but not in mice; induced upon RHE infection but C. dubliniensis ortholog is not; Spider biofilm induced	MGA1	orf19.3969,orf19.11452	33.125	624.52	135.298	761.684	37.8105	845.091	112.143	981.229
C4_05220C			0.823187	0.453129				0.61267	0.506915	0.724056				-0.344948	0.557727	0.763816		Ortholog(s) have ubiquitin-protein transferase activity, role in anaphase-promoting complex-dependent catabolic process, chromatin assembly, protein ubiquitination and anaphase-promoting complex localization	APC5	orf19.6861,orf19.14151	6.5304		18.8691		7.07203		12.7839
C6_01300W			0.823126	0.279113				0.704996	0.232167	0.463328				-0.155467	0.725295	0.859621		Putative transferase involved in phospholipid biosynthesis; induced by alpha pheromone in SpiderM medium	CST26	orf19.137,orf19.7781	35.6126		45.6753		41.7317		41.7114
C2_04700C			0.822474	0.461947				1.08755	0.0587073	0.198257				0.210826	0.836998			Putative ortholog of S. cerevisiae Utp30; a U3-containing 90S preribosome complex protein; Hap43-induced; Spider biofilm induced	UTP30	orf19.154,orf19.7793	33.8353		16.8888		53.5618		21.6861
C4_06920C	0.258649	0.88119	0.822307	0.280426	-2.68963	0.068381		-1.56686	0.00152227	0.0156258	-2.66691	0.00850107		-2.51197	3.30747e-07	2.36712e-05	CSA2	Extracellular heme-binding protein involved in heme-iron acquisition; regulated by Tsa1, Tsa1B in minimal media at 37 deg; induced by ketoconazole, nitric oxide, Hap43; required for normal RPMI biofilm formation		orf19.3117,orf19.10631,orf19.3119	955.169	486.156	309.102	362.071	243.732	39.6496	46.6399	33.9557
C6_04240W			0.821695	0.684336				1.99354	0.096037					1.16064	0.48414			Protein with an Alba DNA/RNA-binding protein domain; Spider biofilm induced		orf19.1082,orf19.8683	12.0305		7.01045		30.3068		17.3502
C2_09750W			0.820683	0.305862				1.3844	0.000858813	0.0102816				0.545148	0.426927	0.677177	LEU42	Putative alpha-isopropylmalate synthase; fungal-specific; induced by human blood or polymorphonuclear cells; regulated by Gcn2 and Gcn4; stationary phase enriched protein; Spider biofilm induced		orf19.1375,orf19.8955	60.8494		60.7613		120.118		94.8914
C7_00180W			0.820215	0.746318				0.954859	0.679101					0.0103072	0.994737		FAR1	Protein involved in regulation of pheromone-mediated mating; repressed by A1p and Alpha2p in white-phase cells; null mutant shows no pheromone response in opaque cells; overexpression causes enhanced pheromone response and cell cycle arrest	FAR1	orf19.7105	0.45918		1.20214		0.675572		1.24054
C1_11920W	-2.21303		0.818862	0.265505	0.443692	0.725572		0.643317	0.248438	0.481661	3.30163			-0.272706	0.535045	0.75007		Ortholog(s) have ATPase activator activity, role in late endosome to vacuole transport via multivesicular body sorting pathway, positive regulation of protein oligomerization and endosome membrane, multivesicular body localization	VTA1	orf19.5275,orf19.12740	38.0332	0	48.8696	1247.93	43.3531	14.4509	35.2469	2597.77
C1_14590C			0.81607	0.812082				-0.202643	0.957739					-1.06099	0.583351		TLO4	Member of a family of telomere-proximal genes of unknown function; transcript induced in an RHE model of oral candidiasis; Hap43-repressed		orf19.7276.1	0.644874		2.49628		0.30018		1.02918
C5_01940W			0.815413	0.405706				1.34005	0.104155	0.28548				0.43569	0.350438	0.620856		Ortholog(s) have 2,5-diamino-6-ribitylamino-4(3H)-pyrimidinone 5'-phosphate deaminase activity, pseudouridine synthase activity, role in riboflavin biosynthetic process, tRNA pseudouridine synthesis and cytosol localization	RIB2	orf19.3177,orf19.10687	9.52416		44.749		17.486		51.8825
CR_03050C	0.941098	0.483319	0.814865	0.63705	0.468317	0.673121		0.975958	0.463666	0.692957	-0.314443	0.731431	0.869962	0.0347562	0.958798	0.983923	ZCF11	Zn(II)2Cys6 transcription factor; required for wild-type filamentous growth; mRNA binds She3	ERT1	orf19.2423,orf19.9961	9.24105	44.3798	14.6313	119.12	12.6036	59.9683	14.9114	78.8105
C1_10320W	-1.12166	0.545544	0.813991	0.284082	-0.851211	0.455378		1.89538	0.000928061	0.010838	0.818438	0.465461	0.683272	1.04491	0.00310011	0.0350566		Ortholog(s) have N-acetylglucosaminylphosphatidylinositol deacetylase activity and endoplasmic reticulum localization	GPI12	orf19.4903,orf19.12368	30.8302	24.149	30.2591	132.02	84.2738	5.34407	60.3364	112.516
CR_02680W	-1.29188	0.498148	0.813551	0.382119	-3.79009	0.0065372	0.0962693	-0.015907	0.982957	0.992431	-2.00007	0.0856917	0.329805	-0.861485	0.0700984	0.268678		Ortholog(s) have structural constituent of cytoskeleton activity	NDC80	orf19.2827,orf19.10345	13.7741	320.292	18.6544	194.346	9.97926	5.298	9.83497	76.1352
C1_09610W	1.10104	0.457358	0.81173	0.640504	-0.0376679	0.973608		-1.36541	0.479574		-0.977699	0.34863	0.595306	-2.15057	0.0578464	0.241327		Planktonic growth-induced gene		orf19.4824,orf19.12287	4.21586	39.1346	52.8021	131.616	1.37543	36.4258	13.7335	59.1957
C2_01750C	-0.250623	0.89362	0.810473	0.0901207	-0.0470501	0.975038	0.982827	1.33545	7.00732e-05	0.00149791	0.25728	0.797171	0.907092	0.468376	0.213872	0.493083		Protein with a life-span regulatory factor domain; regulated by Sef1, Sfu1, and Hap43; flow model biofilm induced; Spider biofilm induced		orf19.1486,orf19.9061	231.583	292.956	168.152	451.013	433.764	409.712	228.754	764.862
CR_09590W	-1.66923	0.237469	0.808618	0.481437	-2.21086	0.0708347		-0.285379	0.665154	0.824631	-0.265511	0.777778		-1.15126	0.229304	0.510098		Ortholog(s) have role in ubiquinone-6 biosynthetic process and mitochondrial inner membrane localization	COQ9	orf19.6602	57.5251	327.686	61.7068	234.737	36.2403	29.1111	30.5506	175.81
C7_01020C			0.808374	0.385724				0.873623	0.256858	0.489968				0.0205369	0.967382			Ortholog(s) have structural constituent of ribosome activity and mitochondrial small ribosomal subunit localization	MRPS16	orf19.7012	35.2035		31.8169		46.7862		32.4222
C4_00240C			0.807825	0.093471				1.48457	0.000105679	0.00206721				0.622483	0.0140107	0.098741	PRO3	Delta 1-pyrroline-5-carboxylate reductase; protein induced during the mating process; alkaline induced; stationary phase enriched protein; Spider biofilm repressed	PRO3	orf19.5650,orf19.13095	96.8406		87.0996		207.64		127.76
C2_01440C	2.97019	0.128966	0.807673	0.618116	2.84485	0.0812052	0.286448	0.399228	0.759403		0.398636	0.67137		-0.428668	0.537485	0.751064		Ortholog(s) have ATP-dependent microtubule motor activity, plus-end-directed activity	DYN2	orf19.1448.1	48.6422	223.139	115.13	108.627	47.8282	1012.76	75.6839	121.851
C1_13760W			0.807499	0.216339				0.224094	0.64348	0.810605				-0.61262	0.060265	0.243821	AGM1	Phosphoacetylglucosamine mutase (N-acetylglucosamine-phosphate mutase); enzyme of UDP-N-acetylglucosamine (UDP-GlcNAc) biosynthesis	PCM1	orf19.5013,orf19.12480	72.1639		60.7591		62.5247		39.0538
CR_07440W	0.754426	0.64779	0.80698	0.384098	-0.953314	0.43512		-0.386562	0.475329	0.702241	-1.22931	0.350647		-1.24136	0.111548	0.355907	ACE2	Transcription factor; similar to S. cerevisiae Ace2 and Swi5; regulates morphogenesis, cell separation, adherence, virulence in a mice; mutant is hyperfilamentous; rat catheter and Spider biofilm induced	ACE2	orf19.6124,orf19.13543	33.3875	21.998	38.0003	8.18819	19.2818	0	17.2285	1.0726
C1_09980C			0.806923	0.263211				0.275212	0.573251	0.768312				-0.565735	0.308196	0.584431		Ortholog(s) have acylglycerol lipase activity, serine hydrolase activity, role in triglyceride metabolic process and endoplasmic reticulum, lipid particle, mitochondrial outer membrane, plasma membrane localization	YJU3	orf19.4864,orf19.12328	76.7867		88.6775		67.0722		62.9151
C1_02110C			0.806042	0.113917				2.93196	2.15592e-16	3.18373e-13				2.03726	2.54358e-09	5.02781e-07	HGT2	Putative MFS glucose transporter; 20 member C. albicans glucose transporter family; 12 probable membrane-spanning segments; expressed in rich medium with 2% glucose; rat catheter and Spider biofilm induced		orf19.3668,orf19.11152	40.5778		67.9905		229.767		253.316
C3_04090W	0.135461	0.94307	0.806006	0.147163	0.548474	0.727138	0.836247	0.148808	0.733737	0.867455	1.00743	0.356434	0.600522	-0.703421	0.0102109	0.0796717	SBP1	Similar to RNA binding proteins; downregulated upon adherence to polystyrene; stationary-phase enriched protein	SBP1	orf19.5854,orf19.13276	171.5	1328.22	738.057	2752.6	144.547	1101.2	445.511	2728.24
CR_00440C			0.804908	0.356548				-0.549448	0.368672	0.606459				-1.3507	0.0149691	0.104082	LRG1	Putative GTPase activator (GAP) for small GTPase Rho1p, involved in signaling pathway that controls morphogenesis in response to environmental signals	LRG1	orf19.7489	25.2194		100.141		12.4919		41.799
C6_04530C			0.804706	0.151442				1.39136	0.00113778	0.0124495				0.528911	0.180977	0.458964		Ortholog(s) have role in endocytic recycling and cytosol, endosome, nucleus localization	RTT10	orf19.2143,orf19.9690	15.9841		49.872		30.8995		67.3143
CR_08840C			0.80441	0.637405				-0.402624	0.706616	0.854173				-1.26313	0.303528	0.580085	NIT2	Putative carbon-nitrogen hydrolase; rat catheter biofilm repressed	NIT2	orf19.7279	34.3935		42.0549		20.9024		19.5974
C1_12780W			0.803815	0.402822				1.21139	0.0754439	0.233116				0.367908	0.629782	0.810403	RBK1	Ortholog(s) have cytosol, nucleus localization	RBK1	orf19.6344,orf19.13700	14.4329		49.3679		24.74		67.2871
CR_03040C			0.803797	0.20922				-0.35854	0.472122	0.698997				-1.21718	1.72176e-06	9.62982e-05	HGT18	Putative glucose transporter of the major facilitator superfamily; the C. albicans glucose transporter family comprises 20 members; 12 probable membrane-spanning segments; expressed in rich medium with 2% glucose	YBR241C	orf19.2425,orf19.9963,orf19.10383,orf19.2865	86.2394		212.142		50.0721		84.0503
C4_06010C			0.803348	0.451887				1.00075	0.393947					0.103861	0.871541	0.940413	HOS1	Histone deacetylase; similar to S. cerevisiae Hos1; has conserved deacetylation motif; slightly greater expression in white cells than in opaque cells	HOS1	orf19.4411,orf19.11889	3.62438		28.1049		5.27314		25.4654
C3_05110W			0.802848	0.609604				-0.640287	0.512432	0.726302				-1.48575	0.206579	0.487423		Putative protein of unknown function; homozygous transposon insertion causes decreased colony wrinkling under filamentous growth-inducing conditions, but does not block true hyphal formation in liquid media	DSC2	orf19.5984,orf19.13405	33.6634		51.7869		16.8443		20.925
C1_00770C	-7.05135		0.802474	0.264733	-4.19719	0.00150864	0.0502616	0.345456	0.501914	0.721319	2.95272			-0.512993	0.340131	0.61147	ROT1	Similar to S. cerevisiae Rot1p, which is involved in cell wall 1,6-beta-glucan biosynthesis; has predicted transmembrane region; possibly an essential gene, disruptants not obtained by UAU1 method	ROT1	orf19.6029,orf19.13450	78.1993	2686.73	105.714	691.079	76.4199	161.584	77.9678	1199.07
C2_07590W			0.802424	0.26789				0.729359	0.175119	0.392286				-0.130228	0.703799	0.848057	VMA10	Subunit G of the V1 peripheral membrane domain of the vacuolar H+-ATPase (V-ATPase); involved in vacuolar acidification; rat catheter biofilm repressed	VMA10	orf19.1866,orf19.9422	208.292		276.147		248.363		227.53
C1_12370W	0.467807	0.736653	0.802208	0.245972	0.433916	0.694653		1.40163	0.0152035	0.0822018	0.15088	0.869546	0.948219	0.527242	0.15493	0.424804		Chaperone component; involved in assembly of alpha subunits into the 20S proteasome; flow model biofilm induced	IRC25	orf19.5227,orf19.12692	52.2544	12.6694	138.712	67.6193	102.7	17.2632	181.335	79.303
C6_03440W			0.801795	0.555224				0.714657	0.256127	0.488979				-0.0799712	0.946882	0.980665		Ortholog(s) have rRNA binding activity, role in RNA splicing, mitochondrial RNA processing, mitochondrial genome maintenance, rRNA metabolic process and mitochondrion localization	CCM1	orf19.5704,orf19.13127	13.1026		32.0014		16.3653		33.9025
C3_02600C			0.801402	0.201459				1.51135	0.00133158	0.0142689				0.643863	0.0218165	0.13357	SLC1	Putative fatty acyltransferase; protein repressed during the mating process	SLC1	orf19.250,orf19.7881	81.5163		68.5706		173.032		101.437
C5_02590C			0.7992	0.240279				1.74267	0.000930703	0.010838				0.885107	0.061287	0.247244		Putative mitochondrial membrane protein; ortholog of S. cerevisiae Sls1; coordinates expression of mitochondrially-encoded genes; Hap43-induced	SLS1	orf19.4273,orf19.11749	9.1812		16.5463		22.4701		30.3603
C4_02270C	-3.27331	0.0899398	0.799113	0.158607	-2.46744	0.0680216		0.594831	0.14931	0.356266	1.41732	0.238482	0.50334	-0.274054	0.431549	0.680384	BFR1	Protein involved in the maintenance of normal ploidy; S. cerevisiae ortholog cofers Brefeldin A resistance; stationary phase enriched protein; Spider biofilm repressed	BFR1	orf19.4560,orf19.12029	100.469	463.202	192.809	370.747	111.742	51.214	149.234	365.484
C2_01090C			0.797477	0.266261				0.198264	0.739581	0.870879				-0.639208	0.0483578	0.218188	ERG28	Ortholog(s) have protein binding, bridging activity, role in ergosterol biosynthetic process and endoplasmic reticulum membrane localization	ERG28	orf19.2016,orf19.9566	108.351		138.504		96.3098		86.7782
C1_12720C			0.79666	0.74319				2.30911	0.244449					1.41725	0.382442			Ortholog of C. dubliniensis CD36 : Cd36_11890 and Candida albicans WO-1 : CAWG_00170		orf19.6350,orf19.13707	1.50074		2.53355		6.36561		7.62158
C2_07010W			0.79606	0.717208				-1.52764	0.408093					-2.30348	0.101199			Predicted ER protein involved in ER-nucleus signaling; Spider biofilm repressed	YNR021W	orf19.2257,orf19.9797	106.316		283.004		32.9395		66.1643
C3_05610W			0.79364	0.341643				0.660169	0.328569	0.569878				-0.20218	0.560861	0.766086	MNN14	Predicted alpha-1,3-mannosyltransferase activity with a role in protein glycosylation; Hap43-repressed; Spider biofilm induced		orf19.6996	20.5559		41.2642		22.3357		33.5891
CR_04660C	2.78357	0.0606477	0.793114	0.0443401	1.5493	0.115578	0.328077	0.58542	0.0341527	0.139676	-0.872099	0.330838	0.581666	-0.279631	0.248868	0.529288	UGP1	UTP-glucose-1-phosphaturidyl transferase; localizes to yeast, not hyphal cell surface; Hog1-repressed; stationary phase enriched; induced in oralpharyngeal candidasis; rat catheter biofilm repressed; Bcr1-repressed in RPMI a/a biofilms	UGP1	orf19.1738,orf19.9305	377.617	4141.02	527.728	1504.48	434.161	7491.74	399.443	882.224
C4_01730C	-2.2782	0.26294	0.793095	0.288201	-1.47809	0.230062		0.921193	0.0916897	0.261871	1.15573	0.395282		0.0870352	0.815229	0.909801		Ortholog(s) have P-body, cytosol, nucleus localization	PBY1	orf19.4621,orf19.12091	33.2133	110.87	54.5986	6.53461	44.8338	0	54.6678	16.5186
C4_06860C	1.95174	0.316835	0.791149	0.718711	0.74743	0.624047	0.766973	-0.921773			-0.630928	0.491934	0.699932	-1.70611	0.147754			Ortholog(s) have cytidine deaminase activity, role in cytidine catabolic process, deoxycytidine catabolic process, pyrimidine-containing compound salvage and cytosol, nucleus localization	CDD1	orf19.3123.2	29.8861	751.595	65.5245	192.101	11.9936	776.542	22.3578	141.515
C7_00430W			0.790064	0.386719				0.251021	0.648896	0.814952				-0.562703	0.468788	0.705491		Putative ferric reductase; induced by Mac1 under copper starvation; Plc1-regulated; Rim101-repressed	FRE7	orf19.7077	20.2691		48.8615		18.8874		36.4619
C6_00930C			0.789705	0.13236				1.15228	0.00296506	0.0258865				0.283072	0.315508	0.590518		Protein of unknown function; Spider biofilm induced		orf19.94,orf19.7740	261.264		203.192		418.773		230.958
C4_05150W	-4.86305	0.0114622	0.789494	0.0977642	-2.6521	0.0384655	0.197182	-0.0928294	0.785301	0.900715	2.34541			-0.942147	0.0123985	0.0914719	VAC8	Protein involved in vacuolar inheritance; required for hyphal growth; contains armadillo repeats	VAC8	orf19.745,orf19.8364	144.752	1616.14	267.641	1985.24	104.494	313.487	140.215	2305.51
C2_07890W			0.788679	0.152908				1.46949	0.000532151	0.00714184				0.611098	0.0674542	0.262175	PRS5	Putative 5-phospho-ribosyl-1(alpha)-pyrophosphate synthetase; Hap43-induced; repressed during core stress response	PRS5	orf19.2193,orf19.9739	40.2012		80.8828		83.5825		112.176
CR_07040W	-0.333157	0.819617	0.788268	0.669128	0.661693	0.563362		0.126459	0.920833		1.19342	0.251356		-0.736418	0.559077	0.764404	SPT10	Ortholog(s) have promoter-specific chromatin binding, sequence-specific DNA binding activity	SPT10	orf19.2361,orf19.9897	10.8909	12.9521	27.2005	24.2165	8.29893	34.4618	18.1674	49.9898
C4_06390W			0.788158	0.525708				-0.245989	0.71446	0.858315				-1.02147	0.324823	0.600063	SOU1	Enzyme involved in utilization of L-sorbose; has sorbitol dehydrogenase, fructose reductase, and sorbose reductase activities; NAD-binding site motif; transcriptional regulation affected by chromosome 5 copy number; Hap43p-induced gene		orf19.2896,orf19.10414	63.2174		48.2942		40.5823		26.5147
C1_02210W	1.27232	0.499084	0.786778	0.276229	-1.70401	0.178625		-0.570382	0.385391	0.624059	-2.49659	0.0176867	0.216014	-1.41481	0.000474588	0.00916286		Ortholog of C. dubliniensis CD36 : Cd36_02060, C. parapsilosis CDC317 : CPAR2_106200, Candida tenuis NRRL Y-1498 : CANTEDRAFT_96322 and Debaryomyces hansenii CBS767 : DEHA2C02310g		orf19.3678,orf19.11162	21.019	15.1267	39.2497	164.872	10.6411	0	14.4211	47.2983
C1_13270W	-3.81017		0.786313	0.346952	0.577846	0.699753	0.814234	0.101064	0.810528	0.917914	4.43196			-0.727426	0.339306	0.610748		Putative ATPase; predicted role in ER-associated protein catabolism; induced during chlamydospore formation in both C. albicans and C. dubliniensis; rat catheter biofilm repressed	POF1	orf19.4953,orf19.12418	97.8809	312.634	91.3053	236.309	77.3936	473.554	59.3728	764.579
CR_09340W			0.786272	0.468204				-0.542023	0.159609	0.370407				-1.35662	0.187293	0.46638		Ortholog(s) have ubiquitin conjugating enzyme activity	UBC7	orf19.7329	284.725		232.873		152.48		100.156
C7_01230C	2.16713	0.147345	0.785683	0.557105	1.299	0.262759		-0.489659	0.392808	0.63163	-0.750138	0.446636	0.667161	-1.28248	0.292942	0.571167		Ortholog of S. cerevisiae : YNL011C, C. glabrata CBS138 : CAGL0H03619g, C. dubliniensis CD36 : Cd36_71090, C. parapsilosis CDC317 : CPAR2_300420 and Candida tenuis NRRL Y-1498 : CANTEDRAFT_111980	YNL011C	orf19.6905	31.405	8.34865	72.8229	157.797	17.4314	49.9799	33.8348	84.313
C2_03970W	-0.206984	0.911522	0.785504	0.630064	0.563179	0.68653	0.80776	0.0546805	0.962866	0.981905	1.2594	0.252907	0.511397	-0.704481	0.370921			Ortholog of C. dubliniensis CD36 : Cd36_18620, C. parapsilosis CDC317 : CPAR2_212480, Candida tenuis NRRL Y-1498 : CANTEDRAFT_115371 and Debaryomyces hansenii CBS767 : DEHA2D06798g		orf19.827,orf19.8447	45.0429	621.711	22.2539	324.217	35.3583	727.546	14.1369	473.535
C1_03270W	-1.1863	0.433197	0.785444	0.808028	-0.711273	0.56384		0.47555	0.902379		0.790035	0.468208		-0.339198	0.843965			Putative protein of unknown function; Hap43-repressed gene; Spider biofilm induced	YMR114C	orf19.3021,orf19.10539	0	26.6515	32.7736	10.8222	1.92557	0	26.3562	29.9146
C5_02480W			0.785077	0.246182				1.13988	0.0295027	0.126523				0.272487	0.561149	0.766226		Puttaive pre-mRNA polyadenylation factor; heterozygous null mutant exhibits hypersensitivity to parnafungin and cordycepin in the C. albicans fitness test	FIP1	orf19.4258,orf19.11734	42.0985		47.9542		66.178		54.9716
C7_03020C			0.783996	0.113013				1.10554	0.0180368	0.0914741				0.247552	0.364436	0.630323	DUG3	Putative glutamine amidotransferase (GATase II); role in glutathione catabolism;	DUG3	orf19.5159,orf19.12626	38.9174		54.0907		61.7431		60.989
CR_08490W	-1.00405	0.499736	0.78327	0.302283	0.661693	0.563362		2.05592	0.000240188	0.00387627	1.86714	0.0492555	0.261149	1.20796	0.000423741	0.00875063	TSR1	Component of 20S pre-rRNA processing unit; repressed by prostaglandins	TSR1	orf19.6417,orf19.13775	20.7556	21.998	65.8931	141.254	61.0919	58.5303	141.211	528.114
C2_02370C			0.782525	0.0611833				1.03022	0.00395216	0.0318766				0.186205	0.532909	0.748597	HOM2	Aspartate-semialdehyde dehydrogenase; forms a homodimer; conserved in bacteria, archaea, and fungi but not in mammals; ketoconazole-repressed; protein present in exponential and stationary growth phase yeast cultures; GlcNAc-induced protein	HOM2	orf19.1559,orf19.9132	80.2357		104.767		125.683		116.329
C2_03820C	0.368949		0.782497	0.247403	1.90868	0.0462378	0.213746	1.6281	0.000118921	0.00224166	1.88759	0.119391	0.375179	0.776624	0.0577346	0.241103	RPS9B	Predicted ribosomal protein; repressed upon phagocytosis by murine macrophage; transcript possibly regulated upon hyphal formation; Spider biofilm repressed	RPS9B	orf19.838.1	426.282	1770.24	861.745	1503.9	969.772	4879.69	1280.79	2171.73
CR_03280W			0.780151	0.109376				-0.235058	0.509868	0.725229				-1.06327	0.000158519	0.00404944	IFR2	Zinc-binding dehydrogenase; induced by benomyl, ciclopirox olamine, alpha pheromone, Hap43; regulated by oxidative stress via Cap1, osmotic stress via Hog1; protein present in exponential and stationary phase; rat catheter biofilm repressed		orf19.2396,orf19.9932	313.591		215.246		199.224		101.078
C2_05150W			0.779954	0.431869				1.04566	0.188704	0.41036				0.223501	0.678105	0.835462	PEX2	Ortholog(s) have ubiquitin-protein transferase activity, role in fatty acid metabolic process, protein import into peroxisome matrix, protein polyubiquitination and peroxisomal importomer complex, peroxisomal membrane localization	PEX2	orf19.3546,orf19.11030	13.2883		32.6036		20.6744		34.3179
C3_07150C			0.779393	0.139517				1.11434	0.0270125	0.118078				0.258845	0.27858	0.555687	RPS12	Acidic ribosomal protein S12; regulated by Gcn4, activated by Tbf1; repressed by amino acid starvation (3-AT); protein abundance is affected by URA3 expression in CAI-4 strain background; sumoylation target; Spider biofilm repressed	RPS12	orf19.6785,orf19.14077	101.709		522.332		164.549		605.24
CR_05650W			0.778966	0.566573				0.0340265	0.953956	0.977954				-0.732458	0.547166	0.756843	BRF1	Component of the general transcription factor for RNA polymerase III (TFIIIB); possibly an essential gene, disruptants not obtained by UAU1 method	BRF1	orf19.6649,orf19.13970	31.7248		59.7792		25.001		40.5075
C1_03660W	-1.19593	0.404144	0.778935	0.72488	-1.47809	0.230062		0.662059	0.68568		-0.0413813	0.962215		-0.21343	0.887797			Ortholog of C. parapsilosis CDC317 : CPAR2_108915, Candida tenuis NRRL Y-1498 : CANTEDRAFT_102387, Debaryomyces hansenii CBS767 : DEHA2B06776g and Pichia stipitis Pignal : psti_CGOB_00149		orf19.3064.1	17.9241	120.511	32.6698	113.913	21.4288	0	30.101	100.46
CR_07110C			0.77861	0.682058				0.145243	0.933579					-0.704184	0.58459			Ortholog of C. dubliniensis CD36 : Cd36_32690, C. parapsilosis CDC317 : CPAR2_204290, Candida tenuis NRRL Y-1498 : CANTEDRAFT_121459 and Debaryomyces hansenii CBS767 : DEHA2E03938g		orf19.8,orf19.7681	1.23854		4.92496		1.00197		3.44729
C2_06810C	1.97102	0.24723	0.77732	0.0929933	1.22884	0.228358	0.447841	1.55234	6.90718e-07	3.62583e-05	-0.385575	0.736517	0.872046	0.700673	0.0194056	0.123169	RPL11	Ribosomal protein; repressed by phagocytosis; colony morphology-related gene regulation by Ssn6; Hap43-induced; Spider biofilm repressed	RPL11B	orf19.2232,orf19.9774	357.202	1526.53	565.04	643.204	787.365	2615.86	832.504	709.544
C6_00110C			0.776264	0.602811				0.364633	0.613327	0.789434				-0.404165	0.756096	0.878349		Ortholog of C. dubliniensis CD36 : Cd36_60130, C. parapsilosis CDC317 : CPAR2_603380, Candida tenuis NRRL Y-1498 : CANTEDRAFT_94402 and Debaryomyces hansenii CBS767 : DEHA2G06556g		orf19.6326	45.7709		65.2157		46.5834		54.5301
C1_06580W			0.774497	0.190826				1.54933	5.0527e-05	0.00115765				0.716054	0.0395247	0.193933	RPS23A	Putative ribosomal protein; repressed upon phagocytosis by murine macrophage; Spider biofilm repressed	RPS23B	orf19.6253,orf19.13632	750.556		825		1589.43		1249.92
C2_04350C			0.773599	0.607039				0.943194	0.470663	0.698333				0.0645989	0.903455	0.957427	SUV3	RNA helicase; mitochondrial RNA catabolism; required for chlamydospore formation, embedded hyphal growth, wild-type respiratory growth, alkaline-induced morphogenesis and SD or Spider biofilm formation; rat catheter biofilm induced	SUV3	orf19.4519,orf19.11994	5.57095		35.3789		7.86762		36.4154
C6_01920C			0.773266	0.424857				1.68839	0.00555613	0.0400718				0.837357	0.194659	0.473085		Putative transcription factor with zinc finger DNA-binding motif; heterozygous null mutant exhibits hypersensitivity to parnafungin and cordycepin in the C. albicans fitness test	PCF11	orf19.684,orf19.8302,orf19.10893,orf19.3390	29.0627		56.9203		67.313		80.3447
C1_04610W			0.772899	0.458344				0.862809	0.24944	0.482476				-0.00068727	0.998499	0.999818	ATP1	ATP synthase alpha subunit; antigenic in human/mouse; at hyphal surface; ciclopirox, ketoconazole, flucytosine induced; Efg1, caspofungin repressed; may be essential; sumoylation target; stationary phase-enriched; Spider biofilm repressed	ATP1	orf19.6854,orf19.14144,orf19.6853.3	1249.24		1846.14		1773.28		1748.8
C5_03610W	-0.53066	0.725145	0.77178	0.376004	-1.21744	0.312904		0.682393	0.312468	0.553159	-0.480609	0.61249		-0.15915	0.651379	0.819803	HEX1	Beta-N-acetylhexosaminidase/chitobiase, highly glycosylated enzyme that is secreted to the periplasm and culture medium; required for full virulence; may have role in carbon or nitrogen scavenging; possibly an essential gene (UAU1 method)		orf19.6673	28.6738	42.8828	61.249	172.967	34.7291	0	48.6924	119.115
C6_01470W	-1.11999	0.523863	0.771221	0.691538	-1.3929	0.260629		-0.272305	0.866801		0.133675	0.927013		-1.10062	0.320064			Has domain(s) with predicted serine-type endopeptidase activity and role in proteolysis		orf19.3437,orf19.10941	4.43477	26.4494	11.9834	2.12163	2.70237	0	6.13279	1.99154
C5_00430W			0.769763	0.569844				2.57471	0.0151411	0.0819715				1.7239	0.00458284	0.045643	MET14	Putative adenylylsulfate kinase; predicted role in sulfur metabolism; possibly adherence-induced; protein present in exponential and stationary growth phase yeast; F-12/CO2 biofilm induced	MET14	orf19.946,orf19.8561	11.3308		19.2598		51.6458		60.833
C7_01830W	-2.01228	0.169997	0.768088	0.653908	-1.61204	0.194225		-0.513326	0.693608		0.647179	0.499788		-1.36051	0.235993			Ortholog(s) have role in chromosome segregation and nuclear MIS12/MIND complex, spindle pole localization	NSL1	orf19.6537,orf19.13890	15.5097	115.49	19.5871	39.2215	7.56354	0	8.32532	56.4374
C1_06900C			0.765954	0.20135				0.527914	0.206402	0.432752				-0.294578	0.359281	0.625114	MMD1	Mitochondrial protein; possibly required for transamination of isoleucine; macrophage-downregulated protein abundance; rat catheter and Spider biofilm repressed	MMF1	orf19.6220.3	544.828		548.351		570.918		413.736
[truncated: 4,891 more rows]

## Sheet: RNA DE>=2-fold decreased
Gene ID	log2(uORF TE fold change) biofilm vs. planktonic	p value (uORF TE ) biofilm vs. planktonic	log2 (gene TE fold change) biofilm vs. planktonic	p value (gene TE ) biofilm vs. planktonic	log2 (uORF Ribo DE fold change) biofilm vs planktonic	p value (uORF Ribo DE ) biofilm vs. planktonic	padj value (uORF Ribo DE ) biofilm vs. planktonic	log2 (gene Ribo DE fold change) biofilm vs. planktonic	p value (gene Ribo DE ) biofilm vs. planktonic	padj value (gene Ribo DE ) biofilm vs. planktonic	log2 (uORF RNA DE fold change) biofilm vs. planktonic	p value (uORF RNA DE ) biofilm vs. planktonic	padj value (uORF RNA DE ) biofilm vs. planktonic	log2 (gene RNA DE fold change) biofilm vs. planktonic	p value (gene RNA DE ) biofilm vs. planktonic	padj value (gene RNA DE ) biofilm vs. planktonic	Gene name	Gene Description	S. cerevisiae ortholog	orf19 #	uORF Ribo planktonic average TPM	Gene RNA planktonic average TPM	uORF RNA planktonic average TPM	Gene Ribo biofilm average TPM	uORF Ribo biofilm average TPM	Gene RNA biofilm average TPM	uORF RNA biofilm average TPM
[truncated: 81 more rows]

[truncated: 6 more sheets: RNA DE>=2-fold increased, TE>=2-fold decreased, TE >=2-fold increased, TE decreased + RNA DE decreased, TE decreased + RNA DE increased, TE increased + RNA DE decreased]
