# Supplementary material for: Ribosome profiling reveals differences in global translational vs transcriptional gene expression changes during early Candida albicans biofilm formation
Source: Microbiol Spectr. 2025 Jan 28;13(3):e02195-24. doi: 10.1128/spectrum.02195-24 (PMC11878023; doi:10.1128/spectrum.02195-24)
Supplement: Data S2 — C. albicans biofilm Ribo-seq and RNA-seq gene ontology (GO) data. [file spectrum.02195-24-s0002.xlsx]

## Sheet: TE >= 2-fold decreased
DATASET S2 Gene Ontology (GO) data for C. albicans genes showing ≥ 2-fold decreased translational efficiency (TE) under biofilm vs. planktonic conditions.
GO term description	Gene ratio	Background ratio	p value	padj value	Gene count	Gene names
transporter activity (GO:0005215)	18/134	364/5657	0.00216294	0.0605622	18	C2_09510C, MRS2, HGT16, C3_03250W, C2_02720W, HOL4, FLC2, YOR1, MDL2, TRK1, C4_03110W, ADP1, C2_02180W, CNH1, YCF1, C1_08180C, HIP1, GAP6
plasma membrane (GO:0005886)	17/134	487/5657	0.0665359	0.30212	17	HGT16, C1_10420C, CR_06090W, C3_03250W, CSC25, HOL4, FLC2, YOR1, MDL2, TRK1, C4_03110W, CWH43, CNH1, C1_08180C, CYR1, PMT1, HMG1
DNA metabolic process (GO:0006259)	14/134	323/5657	0.0200159	0.224178	14	C4_00030C, MLH1, EST1, C4_01660W, BRE1, C4_00390W, RTT101, C2_04870C, RPO21, POL2, MSH6, RDH54, ORC3, RPO41
DNA binding (GO:0003677)	14/134	444/5657	0.16486	0.461609	14	C4_00030C, MLH1, BRE1, C4_00390W, RPO21, POL2, MSH6, RDH54, ORC3, IFH1, RTG3, C1_03360W, RPO41, C4_07060W
cellular homeostasis (GO:0019725)	13/134	200/5657	0.000833135	0.0466556	13	C3_01140W, C6_00340C, HXK1, C3_05410W, HRK1, CSC25, FLC2, TRK1, ALS1, C2_02180W, CNH1, YCF1, CYR1
pathogenesis (GO:0009405)	13/134	264/5657	0.00932802	0.174123	13	RAM2, IRE1, HXK1, CR_08300C, TPK2, C7_00940W, ALS1, PLD1, CNH1, RTG3, CYR1, CHS3, PMT1
interspecies interaction between organisms (GO:0044419)	13/134	324/5657	0.0423316	0.266756	13	RAM2, IRE1, HXK1, CR_08300C, TPK2, C7_00940W, ALS1, PLD1, CNH1, RTG3, CYR1, CHS3, PMT1
chromosome (GO:0005694)	13/134	401/5657	0.152975	0.454715	13	C4_00030C, CR_01360W, C4_05340W, BRE1, C2_04870C, RPO21, POL2, TPK2, ORC3, IFH1, COB, C1_03360W, C4_07060W
vesicle-mediated transport (GO:0016192)	12/134	316/5657	0.0701351	0.30212	12	C1_00320W, CR_01770C, C1_10420C, TRS33, SEC10, PEP1, MON2, CTA3, VPS33, C1_01460W, C1_08180C, SEC7
response to drug (GO:0042493)	12/134	386/5657	0.202072	0.514366	12	C2_09510C, IRE1, C2_02520W, NPR2, C1_03450C, ORC3, YBP1, FAS1, CYR1, SEC7, PMT1, HMG1
signal transduction (GO:0007165)	10/134	213/5657	0.0290162	0.266756	10	C4_01670C, IRE1, CR_06090W, CSC25, CR_06470W, TPK2, CTA3, RTG3, CYR1, SSK2
lipid metabolic process (GO:0006629)	10/134	272/5657	0.109865	0.410162	10	CR_08300C, LRO1, FLC2, CHO2, CWH43, PLD1, FAS1, ACC1, HMG1, NCR1
cell cycle (GO:0007049)	10/134	442/5657	0.608486	0.89694	10	C4_00030C, MLH1, MNN10, BRE1, POL2, MSH6, RDH54, ORC3, PLD1, CHS3
Golgi apparatus (GO:0005794)	9/134	165/5657	0.0159191	0.222868	9	C1_10420C, TRS33, MNN10, CR_06090W, PEP1, MON2, C7_00940W, C4_03110W, SEC7
endoplasmic reticulum (GO:0005783)	9/134	199/5657	0.0457623	0.266756	9	CR_08300C, C1_03450C, LRO1, CR_06470W, C1_10680C, FLC2, CWH43, C1_08180C, PMT1
ribosome biogenesis (GO:0042254)	8/134	296/5657	0.402927	0.681185	8	C1_01160C, C4_01660W, C1_10970W, RIA1, RRP15, FAL1, C2_08180C, SDA1
cell wall organization (GO:0071555)	7/134	143/5657	0.0523985	0.266756	7	IRE1, CR_06090W, CR_06470W, TPK2, CWH43, CHS3, PMT1
cell cortex (GO:0005938)	7/134	157/5657	0.0781879	0.312752	7	SEC10, C1_03450C, C1_10680C, CTA3, C1_08180C, SSK2, SEC7
site of polarized growth (GO:0030427)	7/134	187/5657	0.154278	0.454715	7	CSC25, CTA3, C4_03110W, CWH43, C1_08180C, CHS3, SSK2
oxidoreductase activity (GO:0016491)	7/134	405/5657	0.854913	0.989266	7	C4_03190W, C1_01190C, GLT1, COB, FRE7, FAS1, HMG1
vacuole (GO:0005773)	6/134	183/5657	0.265848	0.572597	6	NPR2, TPK2, VPS33, C2_02180W, YCF1, NCR1
protein catabolic process (GO:0030163)	6/134	218/5657	0.413577	0.681185	6	C4_05340W, RTT101, CR_06470W, CR_08650C, C1_02040C, PMT1
nucleotidyltransferase activity (GO:0016779)	5/134	76/5657	0.0334788	0.266756	5	RPA34, RPO21, POL2, RPO41, C4_07060W
lipid binding (GO:0008289)	5/134	114/5657	0.132797	0.454715	5	C1_03450C, C1_10680C, VPS33, PLD1, C1_08180C
biofilm formation (GO:0042710)	5/134	140/5657	0.237204	0.531474	5	CRZ2, TPK2, ALS1, CYR1, PMT1
cellular bud (GO:0005933)	5/134	149/5657	0.277755	0.576084	5	CTA3, CWH43, C1_08180C, CHS3, SSK2
carbohydrate metabolic process (GO:0005975)	5/134	177/5657	0.409711	0.681185	5	IRE1, HXK1, TPK2, RTG3, CYR1
cell adhesion (GO:0007155)	4/134	59/5657	0.0503492	0.266756	4	TPK2, ALS1, CYR1, PMT1
growth of unicellular organism as a thread of attached cells (GO:0070783)	4/134	85/5657	0.141742	0.454715	4	PTP1, TPK2, GLT1, CYR1
hyphal growth (GO:0030448)	4/134	92/5657	0.173274	0.462065	4	HXK1, ALS1, CHS3, SEC7
ligase activity (GO:0016874)	4/134	105/5657	0.237265	0.531474	4	C1_05610W, URA2, ADE6, ACC1
protein kinase activity (GO:0004672)	4/134	105/5657	0.237265	0.531474	4	IRE1, HRK1, TPK2, SSK2
peptidase activity (GO:0008233)	4/134	126/5657	0.349161	0.671284	4	C6_00340C, C6_04650W, C7_00940W, C1_02040C
enzyme regulator activity (GO:0030234)	4/134	212/5657	0.746722	0.989266	4	EST1, CR_06090W, NPR2, BLM3
nucleolus (GO:0005730)	4/134	217/5657	0.763009	0.989266	4	RPA34, FAL1, C2_08180C, C1_03360W
mitochondrial envelope (GO:0005740)	4/134	285/5657	0.912605	0.989266	4	MRS2, C4_03750C, C1_02040C, COB
RNA binding (GO:0003723)	4/134	343/5657	0.966637	0.989266	4	C4_03750C, C1_01160C, C3_00450C, C1_10970W
helicase activity (GO:0004386)	3/134	90/5657	0.359616	0.671284	3	FAL1, RDH54, C1_03360W
cell development (GO:0048468)	3/134	94/5657	0.385592	0.681185	3	PLD1, CYR1, CHS3
translation (GO:0006412)	3/134	234/5657	0.921131	0.989266	3	C1_05610W, C4_03750C, C3_00450C
conjugation (GO:0000746)	2/134	52/5657	0.350155	0.671284	2	CSC25, PLD1
lyase activity (GO:0016829)	2/134	79/5657	0.56279	0.875451	2	FAS1, CYR1
protein folding (GO:0006457)	2/134	79/5657	0.56279	0.875451	2	C1_01190C, FLC2
generation of precursor metabolites and energy (GO:0006091)	2/134	136/5657	0.838412	0.989266	2	HXK1, COB
cytoskeleton organization (GO:0007010)	2/134	182/5657	0.934036	0.989266	2	CR_06090W, SDA1
cytoskeleton (GO:0005856)	2/134	186/5657	0.939148	0.989266	2	CSC25, CTA3
structural molecule activity (GO:0005198)	2/134	212/5657	0.964295	0.989266	2	C4_01660W, C3_00450C
pseudohyphal growth (GO:0007124)	1/134	39/5657	0.608638	0.89694	1	PTP1
translation regulator activity (GO:0045182)	1/134	51/5657	0.707152	0.989266	1	C4_03750C
nucleus organization (GO:0006997)	1/134	54/5657	0.727657	0.989266	1	C4_01660W
cellular respiration (GO:0045333)	1/134	86/5657	0.874754	0.989266	1	COB
cytokinesis (GO:0000910)	1/134	90/5657	0.886379	0.989266	1	MNN10
phosphatase activity (GO:0016791)	1/134	92/5657	0.891784	0.989266	1	PTP1
cell wall (GO:0005618)	1/134	140/5657	0.96658	0.989266	1	ALS1
ribosome (GO:0005840)	1/134	180/5657	0.987545	0.989266	1	C3_00450C
extracellular region (GO:0005576)	1/134	186/5657	0.989266	0.989266	1	NCR1

## Sheet: TE >= 2-fold increased
DATASET S2 Gene Ontology (GO) data for C. albicans genes showing ≥ 2-fold increased translational efficiency (TE) under biofilm vs. planktonic conditions.
GO term description	Gene ratio	Background ratio	p value	padj value	Gene count	Gene names
ribosome (GO:0005840)	9/82	180/5657	0.0010835	0.0520079	9	C2_02270C, C7_03000C, C3_01850W, C5_00030W, RPS30, RPL8B, RPL9B, RPL18, RPS27
structural molecule activity (GO:0005198)	9/82	212/5657	0.00334905	0.0803772	9	RBR2, C2_02270C, C7_03000C, C3_01850W, C5_00030W, C4_00330C, RPS30, RPL9B, RPS27
oxidoreductase activity (GO:0016491)	7/82	405/5657	0.371814	0.983074	7	SOD1, CR_05440W, CR_07170W, C3_01850W, C2_05570C, C5_05020C, C1_11770C
translation (GO:0006412)	6/82	234/5657	0.122604	0.983074	6	C2_02270C, C5_00030W, RPS30, RPL9B, RPS27, GLN4
DNA binding (GO:0003677)	6/82	444/5657	0.631793	0.983074	6	CR_10000C, C7_02100W, C2_06530W, C1_13820C, NRG1, NDT80
plasma membrane (GO:0005886)	6/82	487/5657	0.72031	0.983074	6	ATP18, C4_00860C, PHO88, HOF1, CTP1, C4_03700W
cellular bud (GO:0005933)	5/82	149/5657	0.0642474	0.983074	5	CYK3, C3_06610W, C4_00860C, HOF1, RDI1
site of polarized growth (GO:0030427)	5/82	187/5657	0.133953	0.983074	5	CYK3, C3_06610W, C4_00860C, HOF1, RDI1
ribosome biogenesis (GO:0042254)	5/82	296/5657	0.429578	0.983074	5	REX2, RNA1, CR_06840W, RPL8B, RPS27
response to drug (GO:0042493)	5/82	386/5657	0.667439	0.983074	5	POP2, FGR3, C4_03700W, NRG1, NDT80
cell cycle (GO:0007049)	5/82	442/5657	0.779031	0.983074	5	CYK3, C2_06530W, HOF1, PHO85, NDT80
enzyme regulator activity (GO:0030234)	4/82	212/5657	0.369464	0.983074	4	DAP1, RDI1, C5_03570W, RNA1
pathogenesis (GO:0009405)	4/82	264/5657	0.537188	0.983074	4	SOD1, POP2, NRG1, NDT80
interspecies interaction between organisms (GO:0044419)	4/82	324/5657	0.699575	0.983074	4	SOD1, POP2, NRG1, NDT80
RNA binding (GO:0003723)	4/82	343/5657	0.741761	0.983074	4	C1_11280W, C5_00030W, CR_06840W, RPL9B
transporter activity (GO:0005215)	4/82	364/5657	0.783111	0.983074	4	ATP18, CTP1, C4_00330C, C4_03700W
cell wall (GO:0005618)	3/82	140/5657	0.331356	0.983074	3	RBR2, PGA13, C7_00190W
cell wall organization (GO:0071555)	3/82	143/5657	0.343358	0.983074	3	RBR2, SOD1, PGA13
cytoskeleton organization (GO:0007010)	3/82	182/5657	0.49482	0.983074	3	C3_06610W, HOF1, RDI1
endoplasmic reticulum (GO:0005783)	3/82	199/5657	0.555613	0.983074	3	PHO88, C5_03570W, C5_05020C
mitochondrial envelope (GO:0005740)	3/82	285/5657	0.790102	0.983074	3	SOD1, ATP18, C4_00330C
vesicle-mediated transport (GO:0016192)	3/82	316/5657	0.845146	0.983074	3	C5_01880C, HOF1, C1_11770C
DNA metabolic process (GO:0006259)	3/82	323/5657	0.855724	0.983074	3	CR_10000C, C4_02590C, C2_06530W
lyase activity (GO:0016829)	2/82	79/5657	0.318172	0.983074	2	DQD1, C2_10860C
cytokinesis (GO:0000910)	2/82	90/5657	0.37641	0.983074	2	CYK3, HOF1
hyphal growth (GO:0030448)	2/82	92/5657	0.386801	0.983074	2	RDI1, NDT80
phosphatase activity (GO:0016791)	2/82	92/5657	0.386801	0.983074	2	PTC8, CR_08550W
cell development (GO:0048468)	2/82	94/5657	0.397119	0.983074	2	PHO85, NRG1
ligase activity (GO:0016874)	2/82	105/5657	0.452371	0.983074	2	ASN1, GLN4
protein kinase activity (GO:0004672)	2/82	105/5657	0.452371	0.983074	2	C6_02160W, PHO85
biofilm formation (GO:0042710)	2/82	140/5657	0.607298	0.983074	2	NRG1, NDT80
cell cortex (GO:0005938)	2/82	157/5657	0.669866	0.983074	2	C3_06610W, HOF1
cytoskeleton (GO:0005856)	2/82	186/5657	0.758001	0.983074	2	C3_06610W, HOF1
protein catabolic process (GO:0030163)	2/82	218/5657	0.831229	0.983074	2	C6_03050C, C5_03570W
chromosome (GO:0005694)	2/82	401/5657	0.983074	0.983074	2	C4_02590C, NDT80
vitamin metabolic process (GO:0006766)	1/82	36/5657	0.409801	0.983074	1	THI6
isomerase activity (GO:0016853)	1/82	56/5657	0.56032	0.983074	1	C4_05640C
cell adhesion (GO:0007155)	1/82	59/5657	0.579353	0.983074	1	NRG1
nucleotidyltransferase activity (GO:0016779)	1/82	76/5657	0.6728	0.983074	1	CR_00350W
protein folding (GO:0006457)	1/82	79/5657	0.687014	0.983074	1	TCP1
lipid binding (GO:0008289)	1/82	114/5657	0.813912	0.983074	1	HOF1
carbohydrate metabolic process (GO:0005975)	1/82	177/5657	0.927619	0.983074	1	CR_08550W
vacuole (GO:0005773)	1/82	183/5657	0.933882	0.983074	1	C4_03700W
extracellular region (GO:0005576)	1/82	186/5657	0.93681	0.983074	1	SOD1
cellular homeostasis (GO:0019725)	1/82	200/5657	0.948865	0.983074	1	SOD1
signal transduction (GO:0007165)	1/82	213/5657	0.95801	0.983074	1	RDI1
nucleolus (GO:0005730)	1/82	217/5657	0.960484	0.983074	1	CR_06840W
lipid metabolic process (GO:0006629)	1/82	272/5657	0.982933	0.983074	1	DAP1

## Sheet: RNA DE >=2-fold decreased
DATASET S2 Gene Ontology (GO) data for C. albicans genes showing ≥ 2-fold decreased RNA differential gene expression (DE) under biofilm vs. planktonic conditions.
GO term description	Gene ratio	Background ratio	p value	padj value	Gene count	Gene names
oxidoreductase activity (GO:0016491)	11/81	405/5657	0.0284456	0.284521	11	C2_08100W, C1_10280C, C2_01690W, CDG1, C1_04430C, AIP2, MRF1, IFR2, CFL11, TRR1, MAE1
response to drug (GO:0042493)	9/81	386/5657	0.0988444	0.4448	9	CDR2, NRM1, CLB2, TPO3, TAC1, C7_01430C, C2_08100W, PMT6, TSC2
cell cycle (GO:0007049)	8/81	442/5657	0.297485	0.649526	8	SHA3, CLB2, IQG1, HOF1, DBF2, ASE1, C7_01070C, PSY2
plasma membrane (GO:0005886)	8/81	487/5657	0.396868	0.661446	8	HSP30, CDR2, TPO3, LCB4, HOF1, C2_01690W, HGT18, SFH5
cell cortex (GO:0005938)	7/81	157/5657	0.00690619	0.284521	7	IQG1, LCB4, SEC3, HOF1, DBF2, C3_03680W, SFH5
signal transduction (GO:0007165)	7/81	213/5657	0.0320473	0.284521	7	IQG1, LCB4, DBF2, PLC1, PSY2, C3_03680W, C3_05320W
transporter activity (GO:0005215)	7/81	364/5657	0.264354	0.649526	7	HSP30, CDR2, TPO3, C2_02180W, HGT18, C7_00340C, SFH5
cytoskeleton (GO:0005856)	6/81	186/5657	0.0495061	0.284521	6	CLB2, IQG1, HOF1, DBF2, ASE1, CR_07220C
site of polarized growth (GO:0030427)	6/81	187/5657	0.0505816	0.284521	6	CLB2, IQG1, SEC3, HOF1, DBF2, CFL11
interspecies interaction between organisms (GO:0044419)	6/81	324/5657	0.318552	0.649526	6	C2_08100W, PMT6, MSB1, IRO1, DEF1, CFL11
lipid binding (GO:0008289)	5/81	114/5657	0.0231719	0.284521	5	SEC3, HOF1, C1_00920W, C5_02370C, SNX4
cellular bud (GO:0005933)	5/81	149/5657	0.0615778	0.307889	5	CLB2, IQG1, SEC3, HOF1, DBF2
cellular homeostasis (GO:0019725)	5/81	200/5657	0.157705	0.591393	5	CSA2, DBF2, C2_02180W, IRO1, TRR1
lipid metabolic process (GO:0006629)	5/81	272/5657	0.349811	0.649526	5	LCB4, PLC1, C3_03680W, C1_10460W, SFH5
vesicle-mediated transport (GO:0016192)	5/81	316/5657	0.476075	0.711695	5	SEC3, HOF1, C1_00920W, SFH5, SNX4
cytokinesis (GO:0000910)	4/81	90/5657	0.0394254	0.284521	4	IQG1, HOF1, DBF2, ASE1
carbohydrate metabolic process (GO:0005975)	4/81	177/5657	0.247385	0.649526	4	GAL10, C3_01820W, GAL1, PYC2
cytoskeleton organization (GO:0007010)	4/81	182/5657	0.263178	0.649526	4	IQG1, HOF1, DBF2, ASE1
extracellular region (GO:0005576)	4/81	186/5657	0.275954	0.649526	4	CSA2, CIP1, IFR2, TRR1
enzyme regulator activity (GO:0030234)	4/81	212/5657	0.360848	0.649526	4	CLB2, IQG1, PSY2, TSC2
pathogenesis (GO:0009405)	4/81	264/5657	0.527383	0.735697	4	C2_08100W, PMT6, IRO1, CFL11
microtubule organizing center (GO:0005815)	3/81	54/5657	0.0416149	0.284521	3	CLB2, IQG1, DBF2
biofilm formation (GO:0042710)	3/81	140/5657	0.324525	0.649526	3	CSA2, PMT6, DEF1
vacuole (GO:0005773)	3/81	183/5657	0.490279	0.711695	3	TPO3, C2_02180W, HGT18
endoplasmic reticulum (GO:0005783)	3/81	199/5657	0.547219	0.735697	3	LCB4, C3_03680W, SFH5
chromosome (GO:0005694)	3/81	401/5657	0.933861	0.980973	3	CLB2, PLC1, PSY2
DNA binding (GO:0003677)	3/81	444/5657	0.959174	0.980973	3	TAC1, MET28, PYC2
hyphal tip (GO:0001411)	2/81	48/5657	0.150121	0.591393	2	SEC3, CFL11
cell adhesion (GO:0007155)	2/81	59/5657	0.206648	0.649526	2	MSB1, DEF1
lyase activity (GO:0016829)	2/81	79/5657	0.313003	0.649526	2	ARO10, C3_03680W
growth of unicellular organism as a thread of attached cells (GO:0070783)	2/81	85/5657	0.34465	0.649526	2	SHA3, GAL10
cellular respiration (GO:0045333)	2/81	86/5657	0.349885	0.649526	2	C2_01690W, MRF1
hyphal growth (GO:0030448)	2/81	92/5657	0.380982	0.659392	2	DBF2, CFL11
protein kinase activity (GO:0004672)	2/81	105/5657	0.446084	0.6922	2	SHA3, DBF2
generation of precursor metabolites and energy (GO:0006091)	2/81	136/5657	0.584623	0.751658	2	C2_01690W, MRF1
mitochondrial envelope (GO:0005740)	2/81	285/5657	0.921013	0.980973	2	CR_03120W, TRR1
pseudohyphal growth (GO:0007124)	1/81	39/5657	0.431282	0.6922	1	SHA3
isomerase activity (GO:0016853)	1/81	56/5657	0.55586	0.735697	1	GAL10
protein folding (GO:0006457)	1/81	79/5657	0.682516	0.853145	1	HSP78
ligase activity (GO:0016874)	1/81	105/5657	0.783142	0.95247	1	PYC2
cell wall (GO:0005618)	1/81	140/5657	0.870554	0.980973	1	PGA13
cell wall organization (GO:0071555)	1/81	143/5657	0.876173	0.980973	1	PGA13
Golgi apparatus (GO:0005794)	1/81	165/5657	0.910639	0.980973	1	LCB4
nucleolus (GO:0005730)	1/81	217/5657	0.958884	0.980973	1	CLB2
DNA metabolic process (GO:0006259)	1/81	323/5657	0.991747	0.991747	1	C7_01070C

## Sheet: RNA DE >=2-fold increased
DATASET S2 Gene Ontology (GO) data for C. albicans genes showing ≥ 2-fold increased RNA differential gene expression (DE) under biofilm vs. planktonic conditions.
GO term description	Gene ratio	Background ratio	p value	padj value	Gene count	Gene names
ribosome biogenesis (GO:0042254)	125/305	296/5657	7.224e-88	3.82872e-86	125	MAK16, RPF2, HBR3, C3_06370C, C2_04120C, RCL1, CR_04110W, SDA1, C1_10970W, CR_07030C, C1_11000C, C1_01160C, RRP15, DBP7, C6_01890C, SPB1, NOP4, YTM1, NOP1, C2_05160C, BUD21, C2_08180C, LAS1, UTP21, CR_03360W, RRS1, C4_06210C, PES1, C3_06760W, CR_07080W, UTP4, NOP5, C1_12680W, NOC2, ENP2, C7_01030C, DRS1, RPF1, NOP15, C7_03850W, FAL1, BUD22, C1_09710C, SIK1, ERB1, HCA4, UTP13, NOP14, C1_10950C, NI…
nucleolus (GO:0005730)	100/305	217/5657	2.75719e-73	7.30657e-72	100	MAK16, RPF2, C3_06370C, C2_04120C, RPA34, RCL1, C2_05080C, CR_07030C, C1_11000C, DBP7, C6_01890C, SPB1, CR_01950W, YTM1, NOP1, BUD21, C2_08180C, LAS1, UTP21, CR_03360W, RRS1, C4_06210C, PES1, CR_07080W, UTP4, NOP5, C1_12680W, NOC2, ENP2, RPF1, NOP15, C7_03850W, FAL1, C1_09710C, SIK1, ERB1, C1_03790C, UTP13, NOP14, C1_10950C, CR_10470C, UTP9, CR_10410C, C3_05160C, PWP2, NOP13, UTP18, RPC40, C1_106…
RNA binding (GO:0003723)	75/305	343/5657	6.02473e-28	1.06437e-26	75	RPF2, HBR3, C2_04120C, C4_03140C, CR_04110W, C1_10970W, C1_01160C, CR_04160C, NOP4, NOP1, C2_05160C, C1_01470W, BUD21, RRS1, C4_06210C, PAPALPHA, POT1, PES1, C1_00160C, RPF1, NOP15, C4_06850C, ERB1, HCA4, UTP13, OFD1, NOP14, NIP7, NMD3, UTP9, CR_10410C, C3_05160C, SUI3, C1_10620W, C3_02020W, C1_12350W, C3_02040C, CR_04170W, TIF3, RPL7, NOG2, NPL3, C2_02540W, SGD1, DIP2, DED1, RPL15A, BMS1, ELF1, …
response to drug (GO:0042493)	48/305	386/5657	2.14016e-08	2.83572e-07	48	GAP2, STP1, RPF2, NCE103, C1_03870C, CNS1, C1_11000C, SFC1, NOP4, ADA2, LAS1, RRS1, C4_06210C, PES1, SIT1, AMO2, NOC2, ENP2, DRS1, C7_03850W, ERB1, NOP14, FCY21, C4_06370C, DIP5, LTV1, SEN2, DIP2, SAS10, GZF3, IMH3, OLE1, BMS1, NOG1, UTP5, MRT4, NOC4, RRP6, NIP1, C1_06760C, UTP20, CR_10640W, CAR2, C4_05230C, RPG1A, FAS1, HNM1, PRT1
oxidoreductase activity (GO:0016491)	25/305	405/5657	0.265452	1	25	CR_04870C, CFL5, DOT5, PXP2, DAO2, AMO2, CR_04500C, SMM1, CFL1, C2_09500W, OFD1, GDH2, ERG251, ADH5, FAS2, ECM17, IMH3, OLE1, PUT2, SCS7, RLI1, FAD2, GDH3, MET10, FAS1
transporter activity (GO:0005215)	21/305	364/5657	0.405351	1	21	GAP2, CAN1, PTR22, CAN2, SFC1, MUP1, C5_03470C, SIT1, HGT2, FCY21, C4_06370C, DIP5, MEP1, ALP1, OPT8, GAP6, MAL31, PHO84, CR_10640W, GNP1, HIP1
plasma membrane (GO:0005886)	21/305	487/5657	0.889267	1	21	GAP2, CAN1, PTR22, CFL5, CAN2, SFC1, MUP1, WH11, SIT1, HGT2, CFL1, GCA1, FCY21, ERG251, C4_06370C, DIP5, MEP1, ELF1, ALP1, PHO84, GNP1
lipid metabolic process (GO:0006629)	20/305	272/5657	0.0954693	0.505987	20	ICL1, SFC1, TAZ1, PXP2, POT1, MCT1, C6_02980C, ERG251, FAS2, OLE1, CHO2, CDS1, SCS7, FAD2, C6_02420W, ACC1, PLB4.5, FAS1, SCT2, MLS1
translation (GO:0006412)	19/305	234/5657	0.0470439	0.277036	19	MTG1, C3_07400W, CR_04160C, OFD1, SUI3, RSM22, TIF3, NPL3, DED1, RPL15A, ZUO1, RLI1, NIP1, FUN12, RPS3, RPG1A, TIF35, TEF2, PRT1
helicase activity (GO:0004386)	18/305	90/5657	9.8477e-07	1.04386e-05	18	DBP7, C6_01890C, DRS1, FAL1, HCA4, C3_01560W, C3_05160C, DBP2, DED1, DBP3, C2_00410C, MCM2, MSS116, MAK5, HAS1, C6_01040C, C6_02380W, DBP8
chromosome (GO:0005694)	18/305	401/5657	0.827123	1	18	NOP1, C1_10950C, UTP9, TOP1, C1_12350W, HHF22, MCM2, UTP8, UTP5, RRP6, TEC1, C1_14080W, HHT21, C1_06760C, C2_02120W, CUP9, NAN1, C4_05230C
DNA binding (GO:0003677)	17/305	444/5657	0.95382	1	17	C2_09880C, ADA2, C1_00160C, TOP1, ZCF15, RPA135, HHF22, SGD1, GZF3, MCM2, IMP4, TEC1, HHT21, CUP9, C4_06090C, RPA190, RPO41
interspecies interaction between organisms (GO:0044419)	15/305	324/5657	0.769601	1	15	ICL1, ALS1, ZCF1, ADA2, PES1, WH11, TOP1, ALS4, FAS2, IMH3, OLE1, HEM3, FAD2, TEC1, CHK1
biofilm formation (GO:0042710)	14/305	140/5657	0.018083	0.1198	14	ALS1, TRY5, ADA2, PAPALPHA, WH11, C1_00160C, GCA1, ADH5, FAS2, LEU3, RIX7, TEC1, CR_01410C, CHK1
pathogenesis (GO:0009405)	12/305	264/5657	0.772531	1	12	ICL1, ALS1, ADA2, PES1, WH11, TOP1, FAS2, OLE1, HEM3, FAD2, TEC1, CHK1
translation regulator activity (GO:0045182)	11/305	51/5657	6.39474e-05	0.000564869	11	CR_04160C, C2_05160C, SUI3, DED1, ELF1, NIP1, FUN12, RPG1A, TIF35, TEF2, PRT1
nucleotidyltransferase activity (GO:0016779)	10/305	76/5657	0.00718499	0.0544006	10	RPA34, CR_01950W, MET3, PAPALPHA, RPC40, RPA135, RPC31, CDS1, RPA190, RPO41
cell cycle (GO:0007049)	10/305	442/5657	0.999761	1	10	C7_03850W, C1_03790C, CR_04820W, TOP1, REI1, HHF22, MCM2, ZPR1, C1_06760C, C4_05230C
mitochondrial envelope (GO:0005740)	9/305	285/5657	0.97511	1	9	NCE103, SIM1, MTG1, TAZ1, POT1, ABC1, SEN2, FOL1, C2_02120W
cell wall (GO:0005618)	8/305	140/5657	0.485547	1	8	PGA45, SIM1, ALS1, WH11, ALS4, RPS3, TEF2, PRT1
ribosome (GO:0005840)	8/305	180/5657	0.763618	1	8	C2_05160C, C4_06850C, C6_02230W, RSM22, RPL15A, ZUO1, FUN12, RPS3
DNA metabolic process (GO:0006259)	8/305	323/5657	0.997159	1	8	C5_02440C, ADA2, C7_03850W, OFD1, RPC40, TOP1, MCM2, RPO41
extracellular region (GO:0005576)	7/305	186/5657	0.882591	1	7	PGA45, SIM1, GCA1, ALS4, GDH3, PLB4.5, RPS3
hyphal growth (GO:0030448)	6/305	92/5657	0.376677	1	6	C5_02440C, ALS1, TOP1, ALS4, RIX7, PHO84
isomerase activity (GO:0016853)	5/305	56/5657	0.1824	0.878835	5	C1_03790C, PUS7, C1_10620W, TOP1, C6_02350C
cell adhesion (GO:0007155)	5/305	59/5657	0.21106	0.93218	5	ALS1, ADA2, ALS4, C6_02420W, TEC1
lyase activity (GO:0016829)	5/305	79/5657	0.423341	1	5	ICL1, NCE103, CYS3, FOL1, FAS1
protein kinase activity (GO:0004672)	5/305	105/5657	0.67619	1	5	C5_02440C, C1_10950C, ABC1, CHK1, C2_04280W
vacuole (GO:0005773)	5/305	183/5657	0.973137	1	5	GAP2, C4_06370C, DIP5, LTV1, TEF2
cellular homeostasis (GO:0019725)	5/305	200/5657	0.985889	1	5	CFL5, ALS1, DOT5, SIT1, C1_05010C
peroxisome (GO:0005777)	4/305	70/5657	0.526567	1	4	ICL1, PXP2, POT1, MLS1
protein folding (GO:0006457)	4/305	79/5657	0.623437	1	4	CNS1, PHO86, C1_03790C, ZUO1
ligase activity (GO:0016874)	4/305	105/5657	0.826175	1	4	C7_02920W, ACC1, GUA1, GLN1
carbohydrate metabolic process (GO:0005975)	4/305	177/5657	0.988341	1	4	ICL1, GCA1, C6_02420W, MLS1
endoplasmic reticulum (GO:0005783)	4/305	199/5657	0.995409	1	4	PHO86, OLE1, CDS1, SCT2
growth of unicellular organism as a thread of attached cells (GO:0070783)	3/305	85/5657	0.845184	1	3	OLE1, TEC1, GDH3
cell development (GO:0048468)	3/305	94/5657	0.889743	1	3	CR_04820W, C1_10620W, OLE1
cell wall organization (GO:0071555)	3/305	143/5657	0.985656	1	3	SIM1, ADA2, C2_10740C
structural molecule activity (GO:0005198)	3/305	212/5657	0.999424	1	3	RSM22, RPL15A, RPS3
signal transduction (GO:0007165)	3/305	213/5657	0.999451	1	3	C1_10140C, PHO84, CHK1
vitamin metabolic process (GO:0006766)	2/305	36/5657	0.585857	1	2	THI20, HMT1
pseudohyphal growth (GO:0007124)	2/305	39/5657	0.629879	1	2	OLE1, TEC1
lipid binding (GO:0008289)	2/305	114/5657	0.987107	1	2	ADA2, ABC1
cytoskeleton organization (GO:0007010)	2/305	182/5657	0.999588	1	2	SDA1, TEF2
cytoskeleton (GO:0005856)	2/305	186/5657	0.999666	1	2	ABP140, NEP1
vesicle-mediated transport (GO:0016192)	2/305	316/5657	1	1	2	PHO86, C1_10620W
cell budding (GO:0007114)	1/305	45/5657	0.918249	1	1	REI1
cellular respiration (GO:0045333)	1/305	86/5657	0.9918	1	1	TAZ1
phosphatase activity (GO:0016791)	1/305	92/5657	0.994152	1	1	C1_04640W
peptidase activity (GO:0008233)	1/305	126/5657	0.999145	1	1	C4_06850C
generation of precursor metabolites and energy (GO:0006091)	1/305	136/5657	0.999515	1	1	TAZ1
enzyme regulator activity (GO:0030234)	1/305	212/5657	0.999994	1	1	RCL1
protein catabolic process (GO:0030163)	1/305	218/5657	0.999996	1	1	OFD1

## Sheet: TE and RNA DE decreased
DATASET S2 Overlap of Gene Ontology (GO) terms for ≥ 2-fold decreased translational efficiency (TE) and ≥ 2-fold decreased RNA differential gene expression (DE) gene sets under biofilm vs. planktonic conditions.
GO term description	Gene ratio (TE)	Gene count (TE)	Gene ratio (RNA DE)	Gene count (RNA DE)
transporter activity (GO:0005215)	18/134	18	7/81	7
plasma membrane (GO:0005886)	17/134	17	8/81	8
DNA binding (GO:0003677)	14/134	14	3/81	3
DNA metabolic process (GO:0006259)	14/134	14	1/81	1
cellular homeostasis (GO:0019725)	13/134	13	5/81	5
chromosome (GO:0005694)	13/134	13	3/81	3
interspecies interaction between organisms (GO:0044419)	13/134	13	6/81	6
pathogenesis (GO:0009405)	13/134	13	4/81	4
response to drug (GO:0042493)	12/134	12	9/81	9
vesicle-mediated transport (GO:0016192)	12/134	12	5/81	5
cell cycle (GO:0007049)	10/134	10	8/81	8
lipid metabolic process (GO:0006629)	10/134	10	5/81	5
signal transduction (GO:0007165)	10/134	10	7/81	7
endoplasmic reticulum (GO:0005783)	9/134	9	3/81	3
Golgi apparatus (GO:0005794)	9/134	9	1/81	1
cell cortex (GO:0005938)	7/134	7	7/81	7
cell wall organization (GO:0071555)	7/134	7	1/81	1
oxidoreductase activity (GO:0016491)	7/134	7	11/81	11
site of polarized growth (GO:0030427)	7/134	7	6/81	6
vacuole (GO:0005773)	6/134	6	3/81	3
biofilm formation (GO:0042710)	5/134	5	3/81	3
carbohydrate metabolic process (GO:0005975)	5/134	5	4/81	4
cellular bud (GO:0005933)	5/134	5	5/81	5
lipid binding (GO:0008289)	5/134	5	5/81	5
cell adhesion (GO:0007155)	4/134	4	2/81	2
enzyme regulator activity (GO:0030234)	4/134	4	4/81	4
growth of unicellular organism as a thread of attached cells (GO:0070783)	4/134	4	2/81	2
hyphal growth (GO:0030448)	4/134	4	2/81	2
ligase activity (GO:0016874)	4/134	4	1/81	1
mitochondrial envelope (GO:0005740)	4/134	4	2/81	2
nucleolus (GO:0005730)	4/134	4	1/81	1
protein kinase activity (GO:0004672)	4/134	4	2/81	2
cytoskeleton (GO:0005856)	2/134	2	6/81	6
cytoskeleton organization (GO:0007010)	2/134	2	4/81	4
generation of precursor metabolites and energy (GO:0006091)	2/134	2	2/81	2
lyase activity (GO:0016829)	2/134	2	2/81	2
protein folding (GO:0006457)	2/134	2	1/81	1
cell wall (GO:0005618)	1/134	1	1/81	1
cellular respiration (GO:0045333)	1/134	1	2/81	2
cytokinesis (GO:0000910)	1/134	1	4/81	4
extracellular region (GO:0005576)	1/134	1	4/81	4
pseudohyphal growth (GO:0007124)	1/134	1	1/81	1

## Sheet: RNA DE but not TE decreased
DATASET S2 Gene Ontology (GO) terms for ≥ 2-fold decreased RNA differential gene expression (DE) but not ≥ 2-fold decreased translational efficiency (TE) gene set under biofilm vs. planktonic conditions.
GO term description	Gene ratio	Gene count
microtubule organizing center (GO:0005815)	3/81	3
hyphal tip (GO:0001411)	2/81	2
isomerase activity (GO:0016853)	1/81	1

## Sheet: TE but not RNA DE decreased
DATASET S2 Gene Ontology (GO) terms for ≥ 2-fold decreased translational efficiency (TE) but not ≥ 2-fold decreased RNA differential gene expression (DE) gene set under biofilm vs. planktonic conditions.
GO term description	Gene ratio	Gene count
ribosome biogenesis (GO:0042254)	8/134	8
protein catabolic process (GO:0030163)	6/134	6
nucleotidyltransferase activity (GO:0016779)	5/134	5
peptidase activity (GO:0008233)	4/134	4
RNA binding (GO:0003723)	4/134	4
helicase activity (GO:0004386)	3/134	3
cell development (GO:0048468)	3/134	3
translation (GO:0006412)	3/134	3
conjugation (GO:0000746)	2/134	2
structural molecule activity (GO:0005198)	2/134	2
translation regulator activity (GO:0045182)	1/134	1
nucleus organization (GO:0006997)	1/134	1
phosphatase activity (GO:0016791)	1/134	1
ribosome (GO:0005840)	1/134	1

## Sheet: TE and RNA DE increased
DATASET S2 Overlap of Gene Ontology (GO) terms for ≥ 2-fold increased translational efficiency (TE) and ≥ 2-fold increased RNA differential gene expression (DE) gene sets under biofilm vs. planktonic conditions.
GO term description	Gene ratio (TE)	Gene count (TE)	Gene ratio (RNA DE)	Gene count (RNA DE)
ribosome (GO:0005840)	9/82	9	8/305	8
structural molecule activity (GO:0005198)	9/82	9	3/305	3
oxidoreductase activity (GO:0016491)	7/82	7	25/305	25
DNA binding (GO:0003677)	6/82	6	17/305	17
plasma membrane (GO:0005886)	6/82	6	21/305	21
translation (GO:0006412)	6/82	6	19/305	19
cell cycle (GO:0007049)	5/82	5	10/305	10
response to drug (GO:0042493)	5/82	5	48/305	48
ribosome biogenesis (GO:0042254)	5/82	5	125/305	125
enzyme regulator activity (GO:0030234)	4/82	4	1/305	1
interspecies interaction between organisms (GO:0044419)	4/82	4	15/305	15
pathogenesis (GO:0009405)	4/82	4	12/305	12
RNA binding (GO:0003723)	4/82	4	75/305	75
transporter activity (GO:0005215)	4/82	4	21/305	21
cell wall (GO:0005618)	3/82	3	8/305	8
cell wall organization (GO:0071555)	3/82	3	3/305	3
cytoskeleton organization (GO:0007010)	3/82	3	2/305	2
DNA metabolic process (GO:0006259)	3/82	3	8/305	8
endoplasmic reticulum (GO:0005783)	3/82	3	4/305	4
mitochondrial envelope (GO:0005740)	3/82	3	9/305	9
vesicle-mediated transport (GO:0016192)	3/82	3	2/305	2
biofilm formation (GO:0042710)	2/82	2	14/305	14
cell development (GO:0048468)	2/82	2	3/305	3
chromosome (GO:0005694)	2/82	2	18/305	18
cytoskeleton (GO:0005856)	2/82	2	2/305	2
hyphal growth (GO:0030448)	2/82	2	6/305	6
ligase activity (GO:0016874)	2/82	2	4/305	4
lyase activity (GO:0016829)	2/82	2	5/305	5
phosphatase activity (GO:0016791)	2/82	2	1/305	1
protein catabolic process (GO:0030163)	2/82	2	1/305	1
protein kinase activity (GO:0004672)	2/82	2	5/305	5
carbohydrate metabolic process (GO:0005975)	1/82	1	4/305	4
cell adhesion (GO:0007155)	1/82	1	5/305	5
cellular homeostasis (GO:0019725)	1/82	1	5/305	5
extracellular region (GO:0005576)	1/82	1	7/305	7
isomerase activity (GO:0016853)	1/82	1	5/305	5
lipid binding (GO:0008289)	1/82	1	2/305	2
lipid metabolic process (GO:0006629)	1/82	1	20/305	20
nucleolus (GO:0005730)	1/82	1	100/305	100
nucleotidyltransferase activity (GO:0016779)	1/82	1	10/305	10
protein folding (GO:0006457)	1/82	1	4/305	4
signal transduction (GO:0007165)	1/82	1	3/305	3
vacuole (GO:0005773)	1/82	1	5/305	5
vitamin metabolic process (GO:0006766)	1/82	1	2/305	2

## Sheet: TE but not RNA DE increased
DATASET S2 Gene Ontology (GO) terms for ≥ 2-fold increased translational efficiency (TE) but not ≥ 2-fold increased RNA differential gene expression (DE) gene set under biofilm vs. planktonic conditions.
GO term description	Gene ratio	Gene count
cellular bud (GO:0005933)	5/82	5
site of polarized growth (GO:0030427)	5/82	5
cytokinesis (GO:0000910)	2/82	2
cell cortex (GO:0005938)	2/82	2

## Sheet: RNA DE but not TE increased
DATASET S2 Gene Ontology (GO) terms for ≥ 2-fold increased RNA differential gene expression (DE) but not ≥ 2-fold increased translational efficiency (TE) gene set under biofilm vs. planktonic conditions.
GO term description	Gene ratio	Gene count
helicase activity (GO:0004386)	18/305	18
translation regulator activity (GO:0045182)	11/305	11
peroxisome (GO:0005777)	4/305	4
growth of unicellular organism as a thread of attached cells (GO:0070783)	3/305	3
pseudohyphal growth (GO:0007124)	2/305	2
cell budding (GO:0007114)	1/305	1
cellular respiration (GO:0045333)	1/305	1
peptidase activity (GO:0008233)	1/305	1
generation of precursor metabolites and energy (GO:0006091)	1/305	1
